# Supplementary material for: How allosteric mutations control ligand binding in Lipocalin protein: odorant binding protein as a test case
Source: Cell Mol Life Sci. 2025 Jun 23;82(1):250. doi: 10.1007/s00018-025-05777-8 (PMC12185845; doi:10.1007/s00018-025-05777-8)
Supplement: Supplementary file 1 — Supplementary Material 1 [file 18_2025_5777_MOESM1_ESM.fasta]

>SscrOBP_NP_998961/1-173 .1 odorant-binding protein precursor [Sus scrofa]
------------------------------------------------------------------------
------------------------------------------------------------------------
------------------------------------------------------------------------
-------------------MK---------------S--L----------LLS-L-----------------
------------VLGL-V--------C-------------------A-------------------------
-Q---------EPQPEQ----------------DP-------------------------------------
------------------------FEL---------------------------S-----------------
-----GKWITSYIGSSDL--------EKIGENAPFQVFMRS-------IEFDDKESKVY------------L
NFF----SKENGICEEFSLIGTKQEG-N-TYDVN--------------------------------------
--------Y---------AGNNKF---VVSYASETALIISNI-----NVDEE-G-D----KTIMTGLLG---
------------------------------------------------------------------------
--------KG-------------TDI-------------E------------------------DQDLEK--
---------FKEV----------T---------------RENGIP-------------------------EE
NIVNI-IE---------------------------------------------------------------R
------------------------------------------D-----------------------------
------------------------------------------------------------------------
----------------------------DC-------------PAK--------------------------
------------------------------------------------------------------------
------------------------------------------------------------------------
------------------------------------------------------------------------
------------------------------------------------------------------------
--------------------------------------
>SscrSAL_NP_998979/1-191 .1 salivary lipocalin precursor [Sus scrofa]
------------------------------------------------------------------------
------------------------------------------------------------------------
------------------------------------------------------------------------
-------------------MK------------------L----------LLL-L-----------------
------------CLGL-T------LAS-------------------SH------------------------
KEA-----GQDVVTSNF----------------DA-------------------------------------
------------------------SKI---------------------------A-----------------
-----GEWYSILLASDAK--------ENIEENGSMRVFVEH-------IRVLDNSS--------LA-----F
KFQ----RKVNGECTDFYAVCDKVG--DGVYTVA--------------------------------------
--------Y---------YGENKF---RLLEVNYSDYVILHL-----VNVNG-D-K----TFQLMEFYG---
------------------------------------------------------------------------
--------RK-------------PDV-------------E------------------------PKLKDK--
---------FVEI----------C---------------QQYGII-------------------------KE
NIIDL------------------------------------------------------------------T
KI----------------------------------------D-----------------------------
----------------------------------------R-------------------------------
-----------------------------C------------------------------------------
----------------------------------------------------FQL-----------------
----------RGSGGVQES-----------------------------------------------------
------------------------------------------------------------------------
-------------------SAE--------------------------------------------------
--------------------------------------
>SscrLCN9_XP_005660610/1-181 .1 epididymal-specific lipocalin-9 isoform X1 [Sus scrofa]
------------------------------------------------------------------------
------------------------------------------------------------------------
------------------------------------------------------------------------
-------------------MA------------------L----------LL--L-----------------
------------SLWL-S------LVS-------------------AQ------------------------
DLN-----PRTIVRRNY----------------DI-------------------------------------
------------------------ARV---------------------------S-----------------
-----GTWYSISMASDDM--------KRIEENGDLHVFVQS-------IESLEDGR--------LK-----F
NFH----FMLHGECVEVAVVCDRTDR-NGEYTLA--------------------------------------
--------Y---------LGENRL---LVSETDYRLFVTFRL-----QNIRN-G-T----KTQVLALYG---
------------------------------------------------------------------------
--------RL-------------SEL-------------R------------------------PSFLHR--
---------FEKV----------C---------------KTYGLG-------------------------PE
NIISL------------------------------------------------------------------S
HQ----------------------------------------------------------------------
------------------------------------------------------------------------
---------------------------DPC------------------------------------------
----------------------------------------------------YR------------------
--------YRR-------------------------------------------------------------
------------------------------------------------------------------------
------------------------------------------------------------------------
--------------------------------------
>SscrVEG_NP_999021/1-176 .2 lipocalin-1 precursor [Sus scrofa]
------------------------------------------------------------------------
------------------------------------------------------------------------
------------------------------------------------------------------------
------------------MMR---------------A--L----------LLA-I-----------------
------------GLGL-V----------------------------AALQ----------------------
AQE-----FPAVGQPLQ----------------D--------------------------------------
--------------------------L---------------------------L-----------------
-----GRWYLKAMTSDPE-----IPGKK-----PESVTPLI-------LKALEGGD--------LEAQ---I
TFLID------GQCQDVTLVLKKTNQ-PFTFTA---------------------------------------
--------Y---------DGKRVV---YILPSKVKDHYILYC-----EGELD-G-Q----EVRMAKLVG---
------------------------------------------------------------------------
--------RD-------------PEN-------------N------------------------PEALEE--
---------FKEV----------A---------------RAKGLN-------------------------PD
-IVRP-QQ---------------------------------------------------------------S
------------------------------------------E-----------------------------
------------------------------------------------------------------------
----------------------------TCS------------PGGN-------------------------
------------------------------------------------------------------------
------------------------------------------------------------------------
------------------------------------------------------------------------
------------------------------------------------------------------------
--------------------------------------
>BtauOBP_XP_010799131/1-169 .1 odorant-binding protein-like [Bos taurus]
------------------------------------------------------------------------
------------------------------------------------------------------------
------------------------------------------------------------------------
-------------------MK---------------V--L----------FLS-L-----------------
------------LLGV-I--------C-------------------A-------------------------
AQ---------EEEAQP----------------SL-------------------------------------
------------------------SEL---------------------------S-----------------
-----GQWRTAYIASSNL--------GKIKPNGPFRVYLHK-------LLFDDEQGTVD------------F
YFF----VKHKGKWEYKHVSGIKQED-G-TYAVD--------------------------------------
--------Y---------EGKNVF---EVSHASNNILVAHNT-----NVDEH-G-K----KTVLTGLFV---
------------------------------------------------------------------------
--------K--------------VNI-------------E------------------------DESLQK--
---------FKEL----------T---------------QEKGIE-------------------------EE
NVVNF-IE---------------------------------------------------------------T
------------------------------------------D-----------------------------
------------------------------------------------------------------------
----------------------------D-------------------------------------------
------------------------------------------------------------------------
------------------------------------------------------------------------
------------------------------------------------------------------------
------------------------------------------------------------------------
--------------------------------------
>BtauOBP_2HLV_A/1-160 Chain A, Odorant-binding Protein [Bos taurus]
------------------------------------------------------------------------
------------------------------------------------------------------------
------------------------------------------------------------------------
------------------------------------------------------------------------
------------------------------------------------------------------------
AQ---------EEEAEQ----------------NL-------------------------------------
------------------------SEL---------------------------S-----------------
-----GPWRTVYIGSTNP--------EKIQENGPFRTYFRE-------LVFDDEKGTVD------------F
YFS----VKRDGKCKNVHVKATKQDD-G-TYVAD--------------------------------------
--------Y---------EGQNVF---KIVSLSRTHLVAHNI-----NVDKH-G-Q----TTELTELFV---
------------------------------------------------------------------------
--------KG-------------LNV-------------E------------------------DEDLEK--
---------FWKL----------T---------------EDKGID-------------------------KK
NVVNF-LE---------------------------------------------------------------N
------------------------------------------E-----------------------------
------------------------------------------------------------------------
----------------------------DC-------------P----------------------------
------------------------------------------------------------------------
----------------------------------------------------HPE-----------------
------------------------------------------------------------------------
------------------------------------------------------------------------
--------------------------------------
>BtauOBP_XP_024844202/1-172 .1 odorant-binding protein [Bos taurus]
------------------------------------------------------------------------
------------------------------------------------------------------------
------------------------------------------------------------------------
-------------------ME---------------V--L----------LFS-L-----------------
------------VLGL-L--------S-------------------G-------------------------
SQG----------EAQG----------------DA-------------------------------------
------------------------SQF---------------------------T-----------------
-----GRWLTYYTAANNI--------EKITEGAPFHAFMRY-------LEFDEENGTIL------------M
HFY----VKENGECIEKYASGTK-EE-N-FYAVD--------------------------------------
--------Y---------AGHNEF---QLIRGDANSLLTHNV-----NVDED-G-K----ETELVQLFG---
------------------------------------------------------------------------
--------KG-------------NNV-------------E------------------------PEYKEE--
---------YYNT----------V---------------REKGIP-------------------------EE
NILNF-ID---------------------------------------------------------------N
------------------------------------------D-----------------------------
------------------------------------------------------------------------
----------------------------NC-------------PEE--------------------------
------------------------------------------------------------------------
------------------------------------------------------------------------
------------------------------------------------------------------------
------------------------------------------------------------------------
--------------------------------------
>BtauOBP_XP_005228600/1-171 .1 odorant-binding protein-like [Bos taurus]
------------------------------------------------------------------------
------------------------------------------------------------------------
------------------------------------------------------------------------
-------------------MK---------------A--L----------LLS-L-----------------
------------VLGL-L--------A-------------------A-------------------------
SQG----------DV-I----------------DA-------------------------------------
------------------------SQF---------------------------T-----------------
-----GRWLTHFIAAENI--------DKITEGAPFHIFMRY-------IEFDEENGTIH------------F
HFY----IKKNGECIEKYVSGLK-EE-N-FYAVD--------------------------------------
--------Y---------SGHNEF---QVISGDKNTLITHNL-----NVDED-G-R----ETEMVGLFG---
------------------------------------------------------------------------
--------LS-------------DVV-------------D------------------------PNRIEE--
---------FKNV----------V---------------REKGIP-------------------------EE
NIRNF-IY---------------------------------------------------------------N
------------------------------------------D-----------------------------
------------------------------------------------------------------------
----------------------------NC-------------PRE--------------------------
------------------------------------------------------------------------
------------------------------------------------------------------------
------------------------------------------------------------------------
------------------------------------------------------------------------
--------------------------------------
>BtauOBP_XP_002700515/1-174 .3 odorant-binding protein [Bos taurus]
------------------------------------------------------------------------
------------------------------------------------------------------------
------------------------------------------------------------------------
-------------------MK---------------V--L----------FLT-L-----------------
------------LLGV-V--------C-------------------A-------------------------
AQ---------EEEAEQ----------------NL-------------------------------------
------------------------SEL---------------------------S-----------------
-----GSWRTVYIGSTNP--------EKIQENGPFRTYFRE-------LVFDDEKGTVD------------F
YFS----VKRDGKWKNVHVKATKQDD-G-TYVAD--------------------------------------
--------Y---------EGQNVF---KIVSLSRTHLVAHNI-----NVDKH-G-Q----KTELTGLFV---
------------------------------------------------------------------------
--------K--------------LNV-------------E------------------------DEDLEK--
---------FWKL----------T---------------EDKGID-------------------------KK
NVVNF-LE---------------------------------------------------------------N
------------------------------------------E-----------------------------
------------------------------------------------------------------------
----------------------------DH-------------P----------------------------
------------------------------------------------------------------------
----------------------------------------------------HPE-----------------
------------------------------------------------------------------------
------------------------------------------------------------------------
--------------------------------------
>BtauOBP_DAA12525/1-188 .1 TPA: allergen Bos d 2-like [Bos taurus]
------------------------------------------------------------------------
------------------------------------------------------------------------
------------------------------------------------------------------------
-------------------MK---------------T--V----------FLT-L-----------------
------------LLGL-V--------C-------------------A-------------------------
AQ---------EAPAEL----------------DP-------------------------------------
------------------------SQI---------------------------T-----------------
-----GDWHSILMAADNI--------QKIEEGGPLRAYIRQ-------LECTDRCSSLS------------V
NFY----ANVDGTCLLLTEVAERQEG-Y-VDELK--------------------------------------
--------Y---------EGTNTF---KLIHVSDNMLVTYIE-----NDDGS-K------KTKITDGVG---
------------------------------------------------------------------------
--------KG-------------DSF-------------T------------------------PEELQK--
---------YQEV----------N---------------TERGIP-------------------------NE
NIENV-IE---------------------------------------------------------------T
------------------------------------------D-----------------------------
------------------------------------------------------------------------
----------------------------KA-------------PED--------------------------
----------------------------------------------------NRQ-----------------
----------SSS--------------------------------------MRTENT---------------
-SWA--------------------------------------------------------------------
------------------------------------------------------------------------
--------------------------------------
>BtauOBP_XP_002700512/1-171 .2 allergen Bos d 2 [Bos taurus]
------------------------------------------------------------------------
------------------------------------------------------------------------
------------------------------------------------------------------------
-------------------MK---------------T--V----------FLT-L-----------------
------------LLGL-V--------C-------------------A-------------------------
AQ---------EAPAEL----------------DP-------------------------------------
------------------------SQI---------------------------T-----------------
-----GDWHSILMAADNI--------QKIEEGGPLRAYIRQ-------LECTDRCSSLS------------V
NFY----AKFPSQCTFLNVVAER-EG-D-VYHVG--------------------------------------
--------Y---------MGSNFF---ELIPVSENTLAVYGE-----NFDGV-K------STKVTQLLA---
------------------------------------------------------------------------
--------KG-------------DHA-------------T------------------------QEDIQQ--
---------YEEL----------N---------------RERGIP-------------------------IE
HIEDL-TQ---------------------------------------------------------------T
------------------------------------------D-----------------------------
------------------------------------------------------------------------
----------------------------DC-------------PQ---------------------------
------------------------------------------------------------------------
------------------------------------------------------------------------
------------------------------------------------------------------------
------------------------------------------------------------------------
--------------------------------------
>BtauOBP_XP_010815153/1-186 .1 odorant-binding protein-like [Bos taurus]
------------------------------------------------------------------------
------------------------------------------------------------------------
------------------------------------------------------------------------
-------------------MK---------------V--L----------VLS-L-----------------
------------LLGL-V--------C-------------------D-------------------------
AQ---------EADDQK----------------GL-------------------------------------
------------------------SQL---------------------------S-----------------
-----GKWRTVYIASTIP--------DKIAENGPFRAYLCY-------LVFDDEQGTVD------------F
YFY----VKLNGEWVAKHVTGKKTKN-N-TYVVE--------------------------------------
--------Y---------EGENKF---EVIYASDTVLVVSVV-----NKDKN-K-RC--GEIQLAAIFV---
------------------------------------------------------------------------
--------K--------------VND------------IE------------------------EKALEI--
---------FKEL----------L---------------KLKRIE-------------------------EK
YIVNF-FE---------------------------------------------------------------S
------------------------------------------G-----------------------------
------------------------------------------------------------------------
----------------------------DC-------------P----------------------------
------------------------------------------------------------------------
------------------------------------------------------------------------
------------------------------------------------------------------------
------------------PCAKLWSSVKAQ------------------------------------------
--------------------------------------
>BtauOBP_NP_777186/1-172 .1 allergen Bos d 2 precursor [Bos taurus]
------------------------------------------------------------------------
------------------------------------------------------------------------
------------------------------------------------------------------------
-------------------MK---------------A--V----------FLT-L-----------------
------------LFGL-V--------C-------------------T-------------------------
AQ---------ETPAEI----------------DP-------------------------------------
------------------------SKI---------------------------P-----------------
-----GEWRIIYAAADNK--------DKIVEGGPLRNYYRR-------IECINDCESLS------------I
TFY----LKDQGTCLLLTEVAKRQEG-Y-VYVLE--------------------------------------
--------F---------YGTNTL---EVIHVSENMLVTYVE-----NYDGE-R------ITKMTEGLA---
------------------------------------------------------------------------
--------KG-------------TSF-------------T------------------------PEELEK--
---------YQQL----------N---------------SERGVP-------------------------NE
NIENL-IK---------------------------------------------------------------T
------------------------------------------D-----------------------------
------------------------------------------------------------------------
----------------------------NC-------------PP---------------------------
------------------------------------------------------------------------
------------------------------------------------------------------------
------------------------------------------------------------------------
------------------------------------------------------------------------
--------------------------------------
>BtauOBP_XP_024844201/1-178 .1 allergen Bos d 2-like [Bos taurus]
------------------------------------------------------------------------
------------------------------------------------------------------------
------------------------------------------------------------------------
-------------------MK---------------A--V----------FLT-L-----------------
------------LLGL-V--------C-------------------A-------------------------
AQ---------EAPAQP----------------ES-------------------------------------
------------------------PEI---------------------------T-----------------
-----GNWYTIYMAANNK--------EKIEEGGPLRTYFRQ-------FECIDNCEKMS------------I
TFI----VTHYDSCTLLTVVAQRAEG-N-VYHVD--------------------------------------
--------F---------MGKNSV---QLIPVSESMLVFYAE-----NFDGE-K------TTKLTYALG---
------------------------------------------------------------------------
--------KG-------------DSL-------------S------------------------QEDIQK--
---------YEEI----------N---------------NERGIP-------------------------NE
NTEDG-AQ---------------------------------------------------------------T
------------------------------------------G-----------------------------
------------------------------------------------------------------------
----------------------------KG-------------PED--------------------------
----------------------------------------------------SRY-----------------
----------QK------------------------------------------------------------
------------------------------------------------------------------------
------------------------------------------------------------------------
--------------------------------------
>BtauOBP_DAA17769/1-248 .1 TPA: Odorant-binding protein-like [Bos taurus]
------------------------------------------------------------------------
------------------------------------------------------------------------
------------------------------------------------------------------------
-------------------MK---------------V--L----------VLS-L-----------------
------------LLGL-V--------C-------------------D-------------------------
AQ---------EADDQK----------------GL-------------------------------------
------------------------SQL---------------------------S-----------------
-----GKWRTVYIASTIP--------DKIAENGPFRAYLCY-------LVFDDEQGTVD------------F
YFY----VKLNGEWVAKHVTGKKTKN-N-TYVVE--------------------------------------
--------Y---------EGENKF---EVIYASDTVLVVSVV-----NKDKN-K-RC--GEIQLAAIFV---
------------------------------------------------------------------------
--------K--------------VND------------IE------------------------EKALEI--
---------FKEL----------L---------------KLKRIE-------------------------EK
YIVNF-FE---------------------------------------------------------------S
------------------------------------------E-----------------------------
------------------------------------------------------------------------
----------------------------EP-------------PNA--------------------------
----------------------------------------------------ALP-----------------
----------AGVVIVRKQER-----ALSPSLAQHDRHQCLYEAHAHREHEVHPALH---------------
-LLVTK------------------------------------------------------------------
------------------PVAQAKGGVKVLTGIF--------------------------------------
---------------------------EVKYQI-----
>BtauOBP_NP_001069227/1-172 .1 uncharacterized protein LOC517854 precursor [Bos taurus]
------------------------------------------------------------------------
------------------------------------------------------------------------
------------------------------------------------------------------------
-------------------MK---------------I--L----------FLS-L-----------------
------------VLLV-V--------C-------------------A-------------------------
AQ---------ETPAEI----------------DP-------------------------------------
------------------------SKV---------------------------V-----------------
-----GEWRTIYAAADNK--------EKIVEGGPLRCYNRH-------IECINNCEQLS------------L
SFY----IKFDGTCQFFSGVLQRQEG-G-VYFIE--------------------------------------
--------F---------EGKIYL---QIIHVTDNILVFYYE-----NDDGE-K------ITKVTEGSA---
------------------------------------------------------------------------
--------KG-------------TSF-------------T------------------------PEEFQK--
---------YQQL----------N---------------NERGIP-------------------------NE
NIENI-IE---------------------------------------------------------------T
------------------------------------------D-----------------------------
------------------------------------------------------------------------
----------------------------DC-------------PP---------------------------
------------------------------------------------------------------------
------------------------------------------------------------------------
------------------------------------------------------------------------
------------------------------------------------------------------------
--------------------------------------
>BtauOBP_XP_010799132/1-175 .2 allergen Bos d 2-like [Bos taurus]
------------------------------------------------------------------------
------------------------------------------------------------------------
------------------------------------------------------------------------
-------------------MK---------------V--V----------FLT-L-----------------
------------LLGL-V--------CA------------------AQ------------------------
EED-----TAESA-----------------------------------------------------------
------------------------SKL---------------------------S-----------------
-----GQWSATYIASNGL------------ATAGQKAFVIP---HRLYIVFCGKC---------FI-----L
MFY---VYDCNWHVWRPVFICGVWKG-PYTYTYE--------------------------------------
--------Y---------NGTNQI---EFIHVSEKALVAINV-----NLDET-S-K----KTQQILLFG---
------------------------------------------------------------------------
--------KE-------------NEV-------------D------------------------EEYLEI--
---------FKKE----------A---------------LSRKIS-------------------------EE
NIKDL------------------------------------------------------------------T
EP----------------------------------------D-----------------------------
------------------------------------------------------------------------
----------------------------KC------------------------------------------
----------------------------------------------------LAVA----------------
------------------------------------------------------------------------
------------------------------------------------------------------------
------------------------------------------------------------------------
--------------------------------------
>BtauSAL_XP_015328186/1-181 .2 major allergen Equ c 1 [Bos taurus]
------------------------------------------------------------------------
------------------------------------------------------------------------
------------------------------------------------------------------------
-------------------MK------------------L----------LL--L-----------------
------------CLGL-T------LVC-------------------A-------------------------
QEG-----NSGVVRSNF----------------DI-------------------------------------
------------------------PEI---------------------------T-----------------
-----GEWFSILLASDDR--------EKI-ENGSMRFFVEY-------ISLLENSS--------LF-----I
KMH----TKVNGVCTELPLTCDSTGE-DGVYTVS--------------------------------------
--------Y---------DGENKF---RILQVNYSQHIIFYL-----ENFS----D----SFKLLELYA---
------------------------------------------------------------------------
--------RE-------------PDT-------------S------------------------PELKNE--
---------FVEI----------C---------------QKYGVV-------------------------KE
NVIDL------------------------------------------------------------------T
KV----------------------------------------D-----------------------------
----------------------------------------R-------------------------------
-----------------------------C------------------------------------------
----------------------------------------------------LQA-----------------
----------RRNGVA--------------------------------------------------------
------------------------------------------------------------------------
------------------------------------------------------------------------
--------------------------------------
>BtauSAL_XP_010806585/1-182 .2 major allergen Equ c 1 isoform X1 [Bos taurus]
------------------------------------------------------------------------
------------------------------------------------------------------------
------------------------------------------------------------------------
-------------------MK------------------L----------LL--L-----------------
------------CLGL-T------LVC-------------------A-------------------------
QEG-----NSDVVRSNF----------------DI-------------------------------------
------------------------PEI---------------------------A-----------------
-----GEWYSILLASDNR--------EKIEENGSMRVFVEY-------IDVLENSS--------LL-----F
KFH----TKVNGVCTELSLVSDSTGE-DGVFTIS--------------------------------------
--------Y---------DGENKF---RILQVNYSQHIIFYL-----ENFS----N----SFKLLELYA---
------------------------------------------------------------------------
--------RE-------------PDT-------------S------------------------PELKSE--
---------FVEI----------C---------------QKYGVV-------------------------KE
NVIDL------------------------------------------------------------------T
KV----------------------------------------D-----------------------------
----------------------------------------R-------------------------------
-----------------------------C------------------------------------------
----------------------------------------------------LQE-----------------
----------RGNGVA--------------------------------------------------------
------------------------------------------------------------------------
------------------------------------------------------------------------
--------------------------------------
>BtauVEG_XP_002691755/1-173 .1 lipocalin-1 [Bos taurus]
------------------------------------------------------------------------
------------------------------------------------------------------------
------------------------------------------------------------------------
-------------------MR---------------A--L----------LLT-------------------
-------------LGL-V----------------------------ASLQ----------------------
AQD-----TLVSDSWTE----------------D--------------------------------------
--------------------------V---------------------------S-----------------
-----GKWYLKAVTTDQD-----VPGKN-----QESVTAMT-------FSVLEGGD--------LEAK---V
TSRVD------GQCQETSLVLEQTND-PGRYTA---------------------------------------
--------Y---------GGKREV---LVLPLRAQDHFILYC-----DGELD-G-R----QIRVARLLG---
------------------------------------------------------------------------
--------RN-------------QEN-------------S------------------------PEAWEE--
---------FTEF----------A---------------KAKGLN-------------------------LE
-IFRP-LQ---------------------------------------------------------------S
------------------------------------------E-----------------------------
------------------------------------------------------------------------
----------------------------TCS------------PGGN-------------------------
------------------------------------------------------------------------
------------------------------------------------------------------------
------------------------------------------------------------------------
------------------------------------------------------------------------
--------------------------------------
>BtauOBP_XP_015329195/1-177 .1 odorant-binding protein 2b [Bos taurus]
------------------------------------------------------------------------
------------------------------------------------------------------------
------------------------------------------------------------------------
-------------------MK---------------A--L----------LLP-I-----------------
------------ALSL-L----------------------------AALR----------------------
AQE-----PPSCPLEPQ----------------Q--------------------------------------
--------------------------I---------------------------A-----------------
-----GTWYVKAMVTDEN-----LPKEM----RPRKVSPVT-------VTALGGGD--------LELT---F
TFLQE------ARCHEKRSRMQPTGE-PGKYSS---------------------------------------
--------N---------GGKKQV---HILELPVEGHYILYC-----EGQRQ-G-K----SFHVGKLIG---
------------------------------------------------------------------------
--------RN-------------PDV-------------N------------------------PEALEA--
---------FKKF----------V---------------QRKGFS-------------------------LE
DVFTP-E-----------------------------------------------------------------
------------------------------------------------------------------------
----------------------------------------Q-------------------------------
--------------------------TESCK------------P----------------------------
------------------------------------------------------------------------
----------EGD-----------------------------------------------------------
------------------------------------------------------------------------
------------------------------------------------------------------------
--------------------------------------
>MmusOBP_NP_082044/1-173 .1 odorant binding protein I f-like precursor [Mus musculus]
------------------------------------------------------------------------
------M-----------------------------------------------------------------
------------------------------------------------------------------------
-------------------VK---------------F--L----------LIV-I-----------------
------------ALGV-S--------C-------------------AH------------------------
-----------HESLDI----------------SP-------------------------------------
------------------------SEV---------------------------N-----------------
-----GDWRTLYIAADKV--------EKVKMNGDLRAYFEH-------MECNDDCGTLK------------V
KFH----VQMNGKCQTHTVVGEKQED-G-RYTTD--------------------------------------
--------Y---------SGRNYF---EVVMKEDGALFFHNV-----NVDES-G-Q----ETNVILVAG---
------------------------------------------------------------------------
--------KG-------------ETL-------------S------------------------KAQKQE--
---------LGKL----------V---------------KEYNIP-------------------------KE
NIQHL-AP---------------------------------------------------------------T
------------------------------------------D-----------------------------
------------------------------------------------------------------------
----------------------------TC-------------NQ---------------------------
------------------------------------------------------------------------
------------------------------------------------------------------------
------------------------------------------------------------------------
------------------------------------------------------------------------
--------------------------------------
>MmusOBP_AIA65156/1-173 .1 odorant binding protein 1 [Mus musculus musculus]
------------------------------------------------------------------------
------M-----------------------------------------------------------------
------------------------------------------------------------------------
-------------------VK---------------F--L----------LIA-L-----------------
------------ALGV-S--------C-------------------AH------------------------
-----------HESLDI----------------SP-------------------------------------
------------------------SEI---------------------------D-----------------
-----GNWRTFYIAADKE--------EKVKMNGALRAYFEH-------MECNDDCGTLK------------I
KFH----VQMNGKCQTHTVVGEKQED-G-RYTTD--------------------------------------
--------Y---------SGRNYF---EVVRKKDGALFFHNV-----NVDES-G-Q----ETNVILVAG---
------------------------------------------------------------------------
--------KG-------------ETL-------------S------------------------KAQKQE--
---------LGKL----------V---------------KEYNIP-------------------------KE
NIQHL-AP---------------------------------------------------------------T
------------------------------------------D-----------------------------
------------------------------------------------------------------------
----------------------------TC-------------NQ---------------------------
------------------------------------------------------------------------
------------------------------------------------------------------------
------------------------------------------------------------------------
------------------------------------------------------------------------
--------------------------------------
>MmusOBP_AEH99921/1-174 .1 probasin [Mus musculus domesticus]
------------------------------------------------------------------------
------M-----------------------------------------------------------------
------------------------------------------------------------------------
-------------------MR---------------V--I----------ILL-L-----------------
------------TLHV-LG-------V-------------------S-------------------------
SV---------MS---L----------------KK-------------------------------------
-------------------------KI---------------------------E-----------------
-----GPWQTIYLAASTM--------EKINEGSPLRTYFRH-------ILCGRRCNQVY------------L
YFF----IKKGTKCQLYKVIGRK-KQ-E-VYYAQ--------------------------------------
--------Y---------EGSIAF---MLKMVNEKILLFHYF-----NKNRR-N-D----VTRVAGVLA---
------------------------------------------------------------------------
--------KG-------------KQL-------------N------------------------KEEMTE--
---------FMNL----------V---------------EEMGIE-------------------------EE
NVQRI-MD---------------------------------------------------------------T
------------------------------------------D-----------------------------
------------------------------------------------------------------------
----------------------------NC-------------PSK--------------------------
----------------------------------------------------IKP-----------------
------------------------------------------------------------------------
------------------------------------------------------------------------
------------------------------------------------------------------------
--------------------------------------
>MmusOBP_NP_032780/1-163 .2 odorant-binding protein 1a precursor [Mus musculus]
------------------------------------------------------------------------
------M-----------------------------------------------------------------
------------------------------------------------------------------------
-------------------AK---------------F--L----------LLA-L-----------------
------------TFGL-A--------H-------------------A-------------------------
AM----------------------------------------------------------------------
------------------------------------------------------E-----------------
-----GPWKTVAIAADRV--------DKIERGGELRIYCRS-------LTCEKECKEMK------------V
TFY----VNENGQCSLTTITGYLQED-GKTYKTQ--------------------------------------
--------F---------QGNNRY---KLVDESPENLTFYSE-----NVDRA-D-R----KTKLLFILG---
------------------------------------------------------------------------
--------HG---------------------------PLT------------------------SEQKEK--
---------FAEL----------A---------------EEKGIP-------------------------AG
NIREV-LI---------------------------------------------------------------T
------------------------------------------D-----------------------------
------------------------------------------------------------------------
----------------------------YC-------------PE---------------------------
------------------------------------------------------------------------
------------------------------------------------------------------------
------------------------------------------------------------------------
------------------------------------------------------------------------
--------------------------------------
>MmusOBP_EDL29196/1-114 .1 mCG117617 [Mus musculus]
------------------------------------------------------------------------
------M-----------------------------------------------------------------
------------------------------------------------------------------------
-------------------VK---------------F--L----------LIA-L-----------------
------------ALGV-S--------C-------------------AH------------------------
-----------HESLDI----------------SP-------------------------------------
------------------------SEV---------------------------N-----------------
-----GDWRTLYIAADKV--------EKVKMNGDLRAYFEH-------MECNDDCGTLK------------I
KFH----VQMNGKCQTHTVVGEKQED-G-RYTTD--------------------------------------
---------------------------------------------------S-S-Q----MT------A---
------------------------------------------------------------------------
--------RS-------------EVF----------------------------------------------
------------------------------------------------------------------------
-------P---------------------------------------------------------------T
------------------------------------------S-----------------------------
------------------------------------------------------------------------
----------------------------PL-------------S----------------------------
------------------------------------------------------------------------
------------------------------------------------------------------------
------------------------------------------------------------------------
------------------------------------------------------------------------
--------------------------------------
>MmusOBP_AIA65159/1-163 .1 odorant binding protein 6 [Mus musculus musculus]
------------------------------------------------------------------------
------M-----------------------------------------------------------------
------------------------------------------------------------------------
-------------------AK---------------F--L----------LLA-L-----------------
------------AFGL-A--------H-------------------A-------------------------
AM----------------------------------------------------------------------
------------------------------------------------------E-----------------
-----GPWKTVAIAADRV--------DKIERGGELRIYCRS-------LTCEKECKEMK------------V
TFY----VLENGQCSLTTITGYLQED-GKTCKTQ--------------------------------------
--------Y---------QGDNHY---ELVKETPENLVFYSE-----NVDRA-D-R----KTKLIFVLG---
------------------------------------------------------------------------
--------NK---------------------------PLT------------------------SEENER--
---------LVKY----------A---------------VSSHIP-------------------------PE
NIRHV-LG---------------------------------------------------------------T
------------------------------------------D-----------------------------
------------------------------------------------------------------------
----------------------------TC-------------PE---------------------------
------------------------------------------------------------------------
------------------------------------------------------------------------
------------------------------------------------------------------------
------------------------------------------------------------------------
--------------------------------------
>MmusOBP_EDK98754/1-115 .1 RIKEN cDNA A530053G22, partial [Mus musculus]
------------------------------------------------------------------------
------------------------------------------------------------------------
------------------------------------------------------------------------
------------TTLLFCSIR--KRR----------IWKMN---------FLL-L-----------------
------------ALAF--------LVS-------------------A-------------------------
AEEP--------------------------------------------------------------------
------------------------LQF---------------------------S-----------------
-----GKFHTVYLASKSV--------GAIAENSPERMLMRE-------VQFFNEHSVMS------------M
TFY----VRKNGICQLHTVWADKL---PWNYCTK-------------------KA-----------------
------------------TGTNIT------------------------------------------------
------------------------------------------------------------------------
----------------------------------------------------------------QEM-----
------------------------------------------------------------------------
------------------------------------------------------------------------
------------------------------------------------------------------------
------------------------------------------------------------------------
------------------------------------------------------------------------
------------------------------------------------------------------------
------------------------------------------------------------------------
------------------------------------------------------------------------
------------------------------------------------------------------------
--------------------------------------
>MmusOBP_EDL29194/1-110 .1 mCG8683, partial [Mus musculus]
------------------------------------------------------------------------
------------------------------------------------------------------------
------------------------------------------------------------------------
------------------------------------------------------------------------
------------------------------------------------------------------------
------------------------------------------------------------------------
------------------------------------------------------------------------
-----GPWKTIAIAADNVDKIEISGEDKIEISGELRLYFHQ-------ITCEKECKKMN------------V
TFY----VNENGQCSLTTITGYLQDD-GNTYRSQ--------------------------------------
--------F---------QGDNHY---ATVRTTPENIVFYSE-----NVDRA-G-R----KTKL--------
------------------------------------------------------------------------
------------------------------------------------------------------------
------------------------------------------------------------------------
------------------------------------------------------------------------
------------------------------------------------------------------------
------------------------------------------------------------------------
------------------------------------------------------------------------
------------------------------------------------------------------------
------------------------------------------------------------------------
------------------------------------------------------------------------
------------------------------------------------------------------------
--------------------------------------
>MmusMUP_XP_017175508/1-189 .1 major urinary protein 5 isoform X1 [Mus musculus]
------------------------------------------------------------------------
------------------------------------------------------------------------
------------------------------------------------------------------------
-------------------ME------------------CHTNWSIPNSQLL--L-----------------
------------CLGL-T------LVC-------------------VH------------------------
AEE-----A-SSTGRNF----------------NV-------------------------------------
------------------------EKI---------------------------N-----------------
-----GKWFSILLASDKR--------EKIEEHGTMRVFVEH-------IDVLENS---------LA-----F
KFH----TVIDEECTEIYLVADKTEK-AGEYSVT--------------------------------------
--------Y---------DGFNTF---TILKTDYDNYIMFHL-----INKKD-E-E----NFQLMELFG---
------------------------------------------------------------------------
--------RE-------------PDL-------------S------------------------SDIKEK--
---------FAKL----------C---------------EEHGIV-------------------------RE
NIIDL------------------------------------------------------------------S
NA----------------------------------------N-----------------------------
----------------------------------------R-------------------------------
-----------------------------C------------------------------------------
----------------------------------------------------LQA-----------------
----------RE------------------------------------------------------------
------------------------------------------------------------------------
------------------------------------------------------------------------
--------------------------------------
>MmusMUP_NP_032674/1-178 .1 major urinary protein 4 precursor [Mus musculus]
------------------------------------------------------------------------
------------------------------------------------------------------------
------------------------------------------------------------------------
-------------------MK-----------------------------LL--L-----------------
------------CLGL-T------LVC-------------------IH------------------------
AEE-----A-TSKGQNL----------------NV-------------------------------------
------------------------EKI---------------------------N-----------------
-----GEWFSILLASDKR--------EKIEEHGSMRVFVEH-------IHVLENS---------LA-----F
KFH----TVIDGECSEIFLVADKTEK-AGEYSVM--------------------------------------
--------Y---------DGFNTF---TILKTDYDNYIMFHL-----INEKD-G-K----TFQLMELYG---
------------------------------------------------------------------------
--------RK-------------ADL-------------N------------------------SDIKEK--
---------FVKL----------C---------------EEHGII-------------------------KE
NIIDL------------------------------------------------------------------T
KT----------------------------------------N-----------------------------
----------------------------------------R-------------------------------
-----------------------------C------------------------------------------
----------------------------------------------------LKA-----------------
----------RE------------------------------------------------------------
------------------------------------------------------------------------
------------------------------------------------------------------------
--------------------------------------
>MmusMUP_NP_032675/1-180 .2 major urinary protein 5 precursor [Mus musculus]
------------------------------------------------------------------------
------------------------------------------------------------------------
------------------------------------------------------------------------
-------------------MK------------------L---------LLL--L-----------------
------------CLEL-T------LVY-------------------VH------------------------
AEE-----A-SSEGQNL----------------NV-------------------------------------
------------------------EKI---------------------------N-----------------
-----GKWFSILLASDKR--------EKIEEHGTMRVFVEH-------IDVLENS---------LA-----F
KFH----TVIDEECTEIYLVADKTEK-AGEYSVT--------------------------------------
--------Y---------DGFNTF---TILKTDYDNYIMFHL-----INKKD-E-E----NFQLMELFG---
------------------------------------------------------------------------
--------RE-------------PDL-------------S------------------------SDIKEK--
---------FAKL----------C---------------EEHGIV-------------------------RE
NIIDL------------------------------------------------------------------S
NA----------------------------------------N-----------------------------
----------------------------------------R-------------------------------
-----------------------------C------------------------------------------
----------------------------------------------------LQA-----------------
----------RE------------------------------------------------------------
------------------------------------------------------------------------
------------------------------------------------------------------------
--------------------------------------
>MmusMUP_2L9C_A/1-176 Chain A, Darcin [Mus musculus]
------------------------------------------------------------------------
------------------------------------------------------------------------
------------------------------------------------------------------------
------------------------------------------------------------------------
-------------MGS-S------HHH-------------------HHHI--------------------EG
REE-----A-SSMERNF----------------NV-------------------------------------
------------------------EKI---------------------------N-----------------
-----GEWYTIMLATDKR--------EKIEEHGSMRVFVEY-------IHVLENS---------LA-----L
KFH----IIINEECSEIFLVADKTEK-AGEYSVT--------------------------------------
--------Y---------DGSNTF---TILKTDYDNYIMIHL-----INKKD-G-E----TFQLMELYG---
------------------------------------------------------------------------
--------RE-------------PDL-------------S------------------------SDIKEK--
---------FAQL----------S---------------EEHGIV-------------------------RE
NIIDL------------------------------------------------------------------T
NA----------------------------------------N-----------------------------
----------------------------------------R-------------------------------
-----------------------------C------------------------------------------
----------------------------------------------------LEA-----------------
----------RE------------------------------------------------------------
------------------------------------------------------------------------
------------------------------------------------------------------------
--------------------------------------
>MmusMUP_NP_001012323/1-181 .1 major urinary protein 20 precursor [Mus musculus]
------------------------------------------------------------------------
------------------------------------------------------------------------
------------------------------------------------------------------------
-------------------MK------------------L--------LVLL--L-----------------
------------CLGL-T------LVC-------------------VH------------------------
AEE-----A-SSMERNF----------------NV-------------------------------------
------------------------EKI---------------------------N-----------------
-----GEWYTIMLATDKR--------EKIEEHGSMRVFVEY-------IHVLENS---------LA-----L
KFH----IIINEECSEIFLVADKTEK-AGEYSVT--------------------------------------
--------Y---------DGSNTF---TILKTDYDNYIMIHL-----INKKD-G-E----TFQLMELYG---
------------------------------------------------------------------------
--------RE-------------PDL-------------S------------------------SDIKEK--
---------FAQL----------S---------------EEHGIV-------------------------RE
NIIDL------------------------------------------------------------------T
NA----------------------------------------N-----------------------------
----------------------------------------R-------------------------------
-----------------------------C------------------------------------------
----------------------------------------------------LEA-----------------
----------RE------------------------------------------------------------
------------------------------------------------------------------------
------------------------------------------------------------------------
--------------------------------------
>MmusMUP_NP_001074754/1-179 .1 major urinary protein (Mup)-like precursor [Mus musculus]
------------------------------------------------------------------------
------------------------------------------------------------------------
------------------------------------------------------------------------
-------------------MK------------------L----------LL--L-----------------
------------CLGL-I------LVC-------------------VH------------------------
AEE-----A-SSMGRNF----------------NV-------------------------------------
------------------------EKI---------------------------N-----------------
-----GEWYTIILASDKR--------AKIEEHGIMRLFVEH-------IHVLENS---------LG-----F
KFH----TVIDEECSEIFLVADKTEK-AGEYSVT--------------------------------------
--------Y---------DGFKKF---TVLKTDYDNYIMFHL-----INEMN-G-E----TFQLMSLYG---
------------------------------------------------------------------------
--------RE-------------PDL-------------N------------------------SDIKEK--
---------FVKL----------C---------------EEHGII-------------------------RE
NIIDF------------------------------------------------------------------T
KT----------------------------------------N-----------------------------
----------------------------------------R-------------------------------
-----------------------------C------------------------------------------
----------------------------------------------------LQA-----------------
----------RE------------------------------------------------------------
------------------------------------------------------------------------
------------------------------------------------------------------------
--------------------------------------
>MmusMUP_NP_001034633/1-184 .1 major urinary protein 3 precursor [Mus musculus]
------------------------------------------------------------------------
------------------------------------------------------------------------
------------------------------------------------------------------------
-------------------MK------------------L-----LLPLLLL--L-----------------
------------CLEL-T------LVC-------------------IH------------------------
AEE-----S-SSMERNF----------------NV-------------------------------------
------------------------EQI---------------------------S-----------------
-----GYWFSIAEASDER--------EKIEEHGSMRAFVEN-------ITVLENS---------LV-----F
KFH----LIVNEECTEMTAIGEQTEK-AGIYYMN--------------------------------------
--------Y---------DGFNTF---SILKTDYDNYIMIHL-----INKKD-G-K----TFQLMELYG---
------------------------------------------------------------------------
--------RE-------------PDL-------------S------------------------LDIKEK--
---------FAKL----------C---------------EEHGII-------------------------RE
NIIDL------------------------------------------------------------------T
NV----------------------------------------N-----------------------------
----------------------------------------R-------------------------------
-----------------------------C------------------------------------------
----------------------------------------------------LEA-----------------
----------RE------------------------------------------------------------
------------------------------------------------------------------------
------------------------------------------------------------------------
--------------------------------------
>MmusMUP_XP_011248383/1-211 .1 major urinary protein (Mup)-like isoform X1 [Mus musculus]
------------------------------------------------------------------------
------------------------------------------------------------------------
------------------------------------------------------------------------
-------------------MK------------------L----------LL--L-----------------
------------CLGL-I------LVC-------------------VH------------------------
AEE-----A-SSMGRNF----------------NV-------------------------------------
------------------------EKI---------------------------N-----------------
-----GEWYTIILASDKR--------AKIEEHGIMRLFVEH-------IHVLENS---------LG-----F
KFH----TVIDEECSEIFLVADKTEK-AGEYSVT--------------------------------------
--------Y---------DGFKKF---TVLKTDYDNYIMFHL-----INEMN-G-E----TFQLMSLYG---
------------------------------------------------------------------------
--------RE-------------PDL-------------N------------------------SDIKEK--
---------FVKL----------C---------------EEHGII-------------------------RE
NIIDF------------------------------------------------------------------T
KT----------------------------------------S-----------------------------
----------------------------------------K-------------------------------
-----------------------------SGFI---------------------------------------
---------------------------------------------------YFSH-----------------
----------PEYFIIEETNP---------------------------------------------------
------------------------------------------------------------------------
----------------------------------------------------VGYQSFVEHWRVLFFLWWK-
--------------------------------------
>MmusMUP_NP_001186928/1-180 .1 major urinary protein 14 precursor [Mus musculus]
------------------------------------------------------------------------
------------------------------------------------------------------------
------------------------------------------------------------------------
-------------------MK------------------M---------LLL--L-----------------
------------CLGL-T------LVC-------------------VHA-----------------------
-EE-----A-SSTGRNF----------------NV-------------------------------------
------------------------EKI---------------------------N-----------------
-----GEWHTIILASDKR--------EKIEDNGNFRLFLEQ-------IRVLENS---------LV-----L
KFH----TVRDEECSELSMVADKTEK-AGEYSVT--------------------------------------
--------Y---------DGFNTF---TIPKTDYDNFLMAHL-----INEKD-G-E----TFQLMGLYG---
------------------------------------------------------------------------
--------RE-------------PDL-------------S------------------------SDIKER--
---------FAQL----------C---------------EEHGIL-------------------------RE
NIIDL------------------------------------------------------------------S
NA----------------------------------------N-----------------------------
----------------------------------------R-------------------------------
-----------------------------C------------------------------------------
----------------------------------------------------LQA-----------------
----------RE------------------------------------------------------------
------------------------------------------------------------------------
------------------------------------------------------------------------
--------------------------------------
>MmusMUP_NP_001009550/1-181 .1 major urinary protein 26 precursor [Mus musculus]
------------------------------------------------------------------------
------------------------------------------------------------------------
------------------------------------------------------------------------
-------------------MK------------------L--------LLLL--L-----------------
------------CLGL-T------IVC-------------------IQ------------------------
AEE-----Y-SSMGRNF----------------NV-------------------------------------
------------------------EQI---------------------------S-----------------
-----GYWFSIAEASDER--------EKIEEHGSMRAFVEN-------ITVLENS---------LV-----F
KFH----FIVNEECTEMTLIGEETEK-AGIYYLN--------------------------------------
--------Y---------DGFNTF---TILKTDYDNYIMIYL-----INEKD-G-E----TFQLMELYG---
------------------------------------------------------------------------
--------RE-------------PYL-------------S------------------------LDIKEK--
---------FAKL----------C---------------EEHGII-------------------------RE
NIIDL------------------------------------------------------------------T
NV----------------------------------------N-----------------------------
----------------------------------------R-------------------------------
-----------------------------C------------------------------------------
----------------------------------------------------LEA-----------------
----------RE------------------------------------------------------------
------------------------------------------------------------------------
------------------------------------------------------------------------
--------------------------------------
>MmusMUP_2LB6_A/1-176 Chain A, Major urinary protein 6 [Mus musculus]
------------------------------------------------------------------------
------------------------------------------------------------------------
------------------------------------------------------------------------
------------------------------------------------------------------------
-------------MGS-S------HHH-------------------HHHI--------------------EG
REE-----A-SSTGRNF----------------NV-------------------------------------
------------------------EKI---------------------------N-----------------
-----GEWHTIILASDKR--------EKIEDNGNFRLFLEQ-------IHVLENS---------LV-----L
KFH----TVRDEECSELSMVADKTEK-AGEYSVT--------------------------------------
--------Y---------DGFNTF---TIPKTDYDNFLMAHL-----INEKD-G-E----TFQLMGLYG---
------------------------------------------------------------------------
--------RE-------------PDL-------------S------------------------SDIKER--
---------FAQL----------C---------------EEHGIL-------------------------RE
NIIDL------------------------------------------------------------------S
NA----------------------------------------N-----------------------------
----------------------------------------R-------------------------------
-----------------------------C------------------------------------------
----------------------------------------------------LQA-----------------
----------RE------------------------------------------------------------
------------------------------------------------------------------------
------------------------------------------------------------------------
--------------------------------------
>MmusMUP_2NND_A/1-178 Chain A, Major Urinary Protein 2 [Mus musculus]
------------------------------------------------------------------------
------------------------------------------------------------------------
------------------------------------------------------------------------
------------------------------------------------------------------------
-------------MRG-S------HHH-------------------HHH----------------------G
SEE-----A-SSTGRNF----------------NV-------------------------------------
------------------------EKI---------------------------N-----------------
-----GEWHTIILASDKR--------EKIEDNGNFRLFLEQ-------IHVLEKS---------LV-----L
KFHGRVRLLNNWDCSELSMVADKTEK-AGEYSVT--------------------------------------
--------Y---------DGFNTF---TIPKTDYDNFLMAHL-----INEKD-G-E----TFQLMGLYG---
------------------------------------------------------------------------
--------RE-------------PDL-------------S------------------------SDIKER--
---------FAQL----------C---------------EEHGIL-------------------------RE
NIIDL------------------------------------------------------------------S
NA----------------------------------------N-----------------------------
----------------------------------------R-------------------------------
-----------------------------C------------------------------------------
----------------------------------------------------LQA-----------------
----------RE------------------------------------------------------------
------------------------------------------------------------------------
------------------------------------------------------------------------
--------------------------------------
>MmusMUP_XP_006537549/1-235 .1 major urinary protein 14 isoform X1 [Mus musculus]
------------------------------------------------------------------------
------------------------------------------------------------------------
------------------------------------------------------------------------
-------------------MK------------------M---------LLL--L-----------------
------------CLGL-T------LVC-------------------VHA-----------------------
-EE-----A-SSTGRNF----------------NV-------------------------------------
------------------------EKI---------------------------N-----------------
-----GEWHTIILASDKR--------EKIEDNGNFRLFLEQ-------IRVLENS---------LV-----L
KFH----TVRDEECSELSMVADKTEK-AGEYSVT--------------------------------------
--------Y---------DGFNTF---TIPKTDYDNFLMAHL-----INEKD-G-E----TFQLMGLYG---
------------------------------------------------------------------------
--------RE-------------PDL-------------S------------------------SDIKER--
---------FAQL----------C---------------EEHGIL-------------------------RE
NIIDL------------------------------------------------------------------S
NA----------------------------------------M-----------------------------
----------------------------------------DL---------------VPEHVLV--------
----------------------------LT------------------------------------------
----------------------------------------------------LQI-----------------
----------AASRPENEEWPE--------------------------------------------------
-PPVLSGDF--------------------------------------------------------SPG-LH-
--------------HHPFLSIQHPQY------------------------KFCDLHSILSH-----------
--------------------------------------
>MmusLCN9_NP_084235/1-178 .1 epididymal-specific lipocalin-9 precursor [Mus musculus]
------------------------------------------------------------------------
------------------------------------------------------------------------
------------------------------------------------------------------------
-----------------MVL-------------------L----------LV--L-----------------
------------GLVL-S------LA--------------------TA------------------------
QFN-----LHTAVRRDY----------------NL-------------------------------------
------------------------ARI---------------------------S-----------------
-----GTWYLDSIASDNM--------TRIEENGDLRLFIRN-------IKLLNNGS--------LQ-----F
DFH----FMLQGECVAVTMVCEKTKN-NGEFSVA--------------------------------------
--------Y---------EGKNKV---LLLETDYSMYIIFYM-----QNIKN-G-T----KTQVLALYG---
------------------------------------------------------------------------
--------RS-------------ILL-------------D------------------------KTHQRE--
---------FENI----------C---------------NLYGLD-------------------------SQ
NIIDM------------------------------------------------------------------T
KK----------------------------------------------------------------------
-----------------------------------------------------------DF-----------
-----------------------------C------------------------------------------
----------------------------------------------------FL------------------
------------------------------------------------------------------------
------------------------------------------------------------------------
------------------------------------------------------------------------
--------------------------------------
>MmusMUP_XP_011248460/1-190 .1 major urinary protein 5-like isoform X3 [Mus musculus]
------------------------------------------------------------------------
------------------------------------------------------------------------
------------------------------------------------------------------------
---------------------------------------M--------------L-----------------
------------CFNFAS------ALY-------------------GHNDFT-MNGEWLNSQRRNKQCWRVI
NKS-----DWQVVAKKVH-MCFFKIWRSRCG-PRM-------------------------------------
------------------------NEI---------------------------N-----------------
-----GEWYTIILASDKR--------EKIEEHGSMRLFVEH-------IHVLENS---------LG-----F
KLHTVD------------------------------------------------------------------
------------------DGFNTF---TILKTEYDNYIMFHL-----INEMN-G-E----TFQLMLLYD---
------------------------------------------------------------------------
--------LE-------------PDL-------------R------------------------SDIKEE--
---------FAKL----------F---------------EEHGIV-------------------------RE
NSIDL------------------------------------------------------------------S
NA----------------------------------------------------------------------
------------------------------------------------------------------------
---------------------------NHC------------------------------------------
----------------------------------------------------LQALE---------------
------------------------------------------------------------------------
------------------------------------------------------------------------
------------------------------------------------------------------------
--------------------------------------
>MmusLCN9_XP_017174827/1-232 .1 epididymal-specific lipocalin-9 isoform X1 [Mus musculus]
------------------------------------------------------------------------
------------------------------------------------------------------------
------------------------------------------------------------------------
---------------------------------------M----------RV--PHIPSHDGNQRVQKELWE
KWSRGRAEKAEGGPSL-E------LMFRDSPRIETVRAKQSQRWYRTP------------------------
PLS-----LSF-------------------------------------------------------------
-------------------------QI---------------------------S-----------------
-----GTWYLDSIASDNM--------TRIEENGDLRLFIRN-------IKLLNNGS--------LQ-----F
DFH----FMLQGECVAVTMVCEKTKN-NGEFSVA--------------------------------------
--------Y---------EGKNKV---LLLETDYSMYIIFYM-----QNIKN-G-T----KTQVLALYG---
------------------------------------------------------------------------
--------RS-------------ILL-------------D------------------------KTHQRE--
---------FENI----------C---------------NLYGLD-------------------------SQ
NIIDM------------------------------------------------------------------T
KK----------------------------------------AL----------------------------
------------HP-------------RELRS--------RHCG--------DSIRHPLSF-----------
------------------------------------------------------------------------
------------------------------------------------------------------------
------------------------------------------------------------------------
------------------------------------------------------------------------
------------------------------------------------------------------------
--------------------------------------
>MmusMUP_XP_011248462/1-164 .1 major urinary protein 4 isoform X4 [Mus musculus]
------------------------------------------------------------------------
------------------------------------------------------------------------
------------------------------------------------------------------------
------------------------------------------------------------------------
------------------------------------------------------------------------
------------------------------------------------------------------------
-------------------------MI---------------------------N-----------------
-----GEWYTIILASDKR--------EKIEEHGSMRLFVEH-------IHVLENS---------LG-----F
KLHTVD------------------------------------------------------------------
------------------DGFNTF---TILKTEYDNYIMFHL-----INEMN-G-E----TFQLMLLYD---
------------------------------------------------------------------------
--------LE-------------PDL-------------R------------------------SDIKEE--
---------FAKL----------F---------------EEHGIV-------------------------RE
NSIDL------------------------------------------------------------------S
NA----------------------------------------M------------LSGDFSPGLQHH-----
-------------P----------------------FLSIQH--------------PVTSSVICFPSC----
----------------------LTENCNPC------------------------------------------
----------------------------------------------------LSSML---------------
----------LG------------------------------------------------------------
------------------------------------------------------------------------
------------------------------------------------------------------------
--------------------------------------
>MmusMUP_XP_011248455/1-193 .1 major urinary protein 4 isoform X2 [Mus musculus]
------------------------------------------------------------------------
------------------------------------------------------------------------
------------------------------------------------------------------------
-------------------MH------------------H--------------L-----------------
------------CTG-------------------------------GNRD----------------------
-------------QKKVYGFLLLKI-ESVLG-----------------------------------------
------------------------CQI---------------------------N-----------------
-----GEWYTIILASDKR--------EKIEEHGSMRLFVEH-------IHVLENS---------LG-----F
KLHTVD------------------------------------------------------------------
------------------DGFNTF---TILKTEYDNYIMFHL-----INEMN-G-E----TFQLMLLYD---
------------------------------------------------------------------------
--------LE-------------PDL-------------R------------------------SDIKEE--
---------FAKL----------F---------------EEHGIV-------------------------RE
NSIDL------------------------------------------------------------------S
NA----------------------------------------M------------LSGDFSPGLQHH-----
-------------P----------------------FLSIQH--------------PVTSSVICFPSC----
----------------------LTENCNPC------------------------------------------
----------------------------------------------------LSSML---------------
----------LG------------------------------------------------------------
------------------------------------------------------------------------
------------------------------------------------------------------------
--------------------------------------
>MmusMUP_XP_011248449/1-229 .1 major urinary protein 4 isoform X1 [Mus musculus]
------------------------------------------------------------------------
------------------------------------------------------------------------
------------------------------------------------------------------------
---------------------------------------M--------------L-----------------
------------CFNFAS------ALY-------------------GHNDFT-MNGEWLNSQRRNKQCWRVI
NKS-----DWQVVAKKVH-MCFFKIWRSRCG-PRM-------------------------------------
------------------------NEI---------------------------N-----------------
-----GEWYTIILASDKR--------EKIEEHGSMRLFVEH-------IHVLENS---------LG-----F
KLHTVD------------------------------------------------------------------
------------------DGFNTF---TILKTEYDNYIMFHL-----INEMN-G-E----TFQLMLLYD---
------------------------------------------------------------------------
--------LE-------------PDL-------------R------------------------SDIKEE--
---------FAKL----------F---------------EEHGIV-------------------------RE
NSIDL------------------------------------------------------------------S
NA----------------------------------------M------------LSGDFSPGLQHH-----
-------------P----------------------FLSIQH--------------PVTSSVICFPSC----
----------------------LTENCNPC------------------------------------------
----------------------------------------------------LSSML---------------
----------LG------------------------------------------------------------
------------------------------------------------------------------------
------------------------------------------------------------------------
--------------------------------------
>MmusMUP_NP_001273025/1-119 .1 major urinary protein 2 isoform 2 [Mus musculus]
------------------------------------------------------------------------
------------------------------------------------------------------------
------------------------------------------------------------------------
------------------------------------------------------------------------
------------------------------------------------------------------------
----------------------------------M-------------------------------------
------------------------QK----------------------------------------------
---------KLVL----------------------------------------RE---------GT-----L
MYK-R----RDEECSELSMVADKTEK-AGEYSVT--------------------------------------
--------Y---------DGFNTF---TIPKTDYDNFLMAHL-----INEKD-G-E----TFQLMGLYG---
------------------------------------------------------------------------
--------RE-------------PDL-------------S------------------------SDIKER--
---------FAQL----------C---------------EEHGIL-------------------------RE
NIIDL------------------------------------------------------------------S
NA----------------------------------------N-----------------------------
----------------------------------------R-------------------------------
-----------------------------C------------------------------------------
----------------------------------------------------LQA-----------------
----------RE------------------------------------------------------------
------------------------------------------------------------------------
------------------------------------------------------------------------
--------------------------------------
>MmusMUP_BAB27604/1-157 .1 unnamed protein product [Mus musculus]
------------------------------------------------------------------------
------------------------------------------------------------------------
------------------------------------------------------------------------
-------------------MK------------------Y--------------------------------
------------------------------------------------------------------------
--------------KGI----------------NV-------------------------------------
------------------------NK----------------------------------------------
---------RLLLILQKQ--------SKVKWNQKLEIGTEYRVQNPSRSKSLTNQ---------LT-----L
FY--R----RDEECSELSMVADKTEK-AGEYSVT--------------------------------------
--------Y---------DGFNTF---TIPKTDYDNFLMAHL-----INEKD-G-E----TFQLMGLYG---
------------------------------------------------------------------------
--------RE-------------PDL-------------S------------------------SDIKER--
---------FAQL----------C---------------EEHGIL-------------------------RE
NIIDL------------------------------------------------------------------S
NA----------------------------------------N-----------------------------
----------------------------------------R-------------------------------
-----------------------------C------------------------------------------
----------------------------------------------------LQA-----------------
----------RE------------------------------------------------------------
------------------------------------------------------------------------
------------------------------------------------------------------------
--------------------------------------
>MmusMUP_XP_011248463/1-156 .1 major urinary protein 4 isoform X5 [Mus musculus]
------------------------------------------------------------------------
------------------------------------------------------------------------
------------------------------------------------------------------------
---------------------------------------M--------------L-----------------
------------CFNFAS------ALY-------------------GHNDFT-MNGEWLNSQRRNKQCWRVI
NKS-----DWQVVAKKVH-MCFFKIWRSRCG-PRM-------------------------------------
------------------------NEI---------------------------N-----------------
-----GEWYTIILASDKR--------EKIEEHGSMRLFVEH-------IHVLENS---------LG-----F
KLHTVD------------------------------------------------------------------
------------------DGFNTF---TILKTEYDNYIMFHL-----INEMN-G-E----TFQLMLLYD---
------------------------------------------------------------------------
------------------------------------------------------------------------
------------------------------------------------------------------------
------------------------------------------------------------------------
------------------------------------------------------------------------
------------------------------------------------------------------------
----------------------------HC------------------------------------------
----------------------------------------------------LQALE---------------
------------------------------------------------------------------------
------------------------------------------------------------------------
------------------------------------------------------------------------
--------------------------------------
>MmusMUP_EDL08278/1-170 .1 mCG18743 [Mus musculus]
------------------------------------------------------------------------
------------------------------------------------------------------------
------------------------------------------------------------------------
-------------------MK------------------L----------LLL-LSV---------------
------------GLGL-T-------------------------W--ALQ-----------------------
---------------------------------DF-------------------------------------
------HP----------------EQV---------------------------T-----------------
-----GPWHTLKLASTDR--------SLIEEGGAYRCFMTD-------IVLLDNGN--------LN-----V
TYF----HRKDGKCVKEFYIAEKTDT-PGQYTFE--------------------------------------
--------Y---------QGRNSL---TFVHVTED-FAIMDL-----ENQSE-G-G----TTIVIEFHG---
------------------------------------------------------------------------
--------RS---LST-------DEL------GW----------------------------------ER--
---------YLVH----------T---------------RRRGIA-------------------------PE
NIVDL-------------------------------------------------------------------
------------------------------------------SLS---------------------------
----------------------------------------R-------------------------------
----------------------------RC------------------------------------------
---------------------------------------------------DTH------------------
------------------------------------------------------------------------
------------------------------------------------------------------------
------------------------------------------------------------------------
--------------------------------------
>MmusOBP_NP_705786/1-176 .1 odorant-binding protein 2a precursor [Mus musculus]
------------------------------------------------------------------------
------------------------------------------------------------------------
------------------------------------------------------------------------
-------------------MK---------------S--L----------LLTIL-----------------
------------LLGL-V----------------------------AVLK----------------------
AQE-------APPDDLV----------------D--------------------------------------
--------------------------Y---------------------------S-----------------
-----GIWYAKAMVHNGT-----LPSHK----IPSIVFPVR-------IIALEEGD--------LETT---V
VFWNN------GHCREFKFVMKKTEE-PGKYTA---------------------------------------
--------F---------HNTKVI---HVEKTSVNEHYIFYC-----EGRHN-GTS----SFGMGKLMG---
------------------------------------------------------------------------
--------RD-------------SGE-------------N------------------------PEAMEE--
---------FKNF----------I---------------KRMNLR-------------------------LE
NMFVP-EI---------------------------------------------------------------G
------------------------------------------D-----------------------------
------------------------------------------------------------------------
----------------------------KCV------------ESD--------------------------
------------------------------------------------------------------------
------------------------------------------------------------------------
------------------------------------------------------------------------
------------------------------------------------------------------------
--------------------------------------
>MmusOBP_NP_001365209/1-176 .1 odorant-binding protein 2a precursor [Mus musculus]
------------------------------------------------------------------------
------------------------------------------------------------------------
------------------------------------------------------------------------
-------------------MK---------------S--L----------LLTIL-----------------
------------LLGL-V----------------------------AVLK----------------------
AQE-------APPDDLE----------------D--------------------------------------
--------------------------F---------------------------S-----------------
-----GIWYTQAMVSDRN-----HTDGK----RPMKVFPMT-------VIALEGGS--------LEAQ---L
TFWDN------GHCHMKKILMHKTDE-PHKYTA---------------------------------------
--------F---------KGKKTI---YIQETSVKGYYILYC-----EGQRH-G-R----SHRKGKLIG---
------------------------------------------------------------------------
--------TN-------------SEK-------------N------------------------PEAMEE--
---------FKKF----------A---------------MSKGFR-------------------------EE
NIIVP-EQ---------------------------------------------------------------L
------------------------------------------D-----------------------------
------------------------------------------------------------------------
----------------------------QCV------------SGSN-------------------------
------------------------------------------------------------------------
------------------------------------------------------------------------
------------------------------------------------------------------------
------------------------------------------------------------------------
--------------------------------------
>MmusOBP_NP_034824/1-182 .2 vomeronasal secretory protein 1 precursor [Mus musculus]
------------------------------------------------------------------------
------------------------------------------------------------------------
------------------------------------------------------------------------
-------------------MR---------------A--L----------LLI-I-----------------
------------SFCL-V----------------------------AVLQ----------------------
AQD-----SSFLAFNNG----------------N--------------------------------------
--------------------------F---------------------------S-----------------
-----GKWFLKALVSEDD-----IPINK--------VSPML-------ILVLNNGD--------IELS---I
THMIY------DQCLEVTTILEKTDV-PGQYLA---------------------------------------
--------F---------EGKTHL---QVQLSSVKGHYMLYC-----DGEIE-G-M----RFLMTQLIG---
------------------------------------------------------------------------
--------RD-------------PQE-------------N------------------------LEALEE--
---------FKVF----------T---------------QIKGLV-------------------------AE
NLVIL-EQ---------------------------------------------------------------M
------------------------------------------E-----------------------------
------------------------------------------------------------------------
----------------------------KCE------------PESFYELP---------------------
----------------------------------------------------SRPSE---------------
------------------------------------------------------------------------
------------------------------------------------------------------------
------------------------------------------------------------------------
--------------------------------------
>MmusOBP_NP_034825/1-185 .1 vomeronasal secretory protein 2 precursor [Mus musculus]
------------------------------------------------------------------------
------------------------------------------------------------------------
------------------------------------------------------------------------
-------------------MK---------------S--L----------LLTVT-----------------
------------LSSL-V----------------------------ATLQ----------------------
TYD-----DLPFISEED----------------K--------------------------------------
--------------------------L---------------------------S-----------------
-----GVWFIKATVSQRR-----EVEGE-----TLVAFPIK-------FTCPEEGT--------LELR---H
TLASK------GECINVGIRLQRTEE-PGQYSA---------------------------------------
--------F---------WGHTLF---YIYDLPVKDHYIIYC-----ESHPF-Q-K----ISQFGYLIG---
------------------------------------------------------------------------
--------KY-------------PEE-------------N------------------------QDTLEV--
---------FKEF----------I---------------QHKGFL-------------------------QE
KIGVP-EQ---------------------------------------------------------------R
------------------------------------------D-----------------------------
------------------------------------------------------------------------
----------------------------RCI------------PIHDSAHQ---------------------
-------------------------------------------------------------------DHKC-
------------------------------------------------------------------------
------------------------------------------------------------------------
------------------------------------------------------------------------
--------------------------------------
>EcabOBP_AYL64456/1-174 .1 Equ c 2 allergen [Equus caballus]
------------------------------------------------------------------------
------------------------------------------------------------------------
------------------------------------------------------------------------
-------------------MK---------------I--L----------LLT-L-----------------
------------VLGV-V--------C-------------------A-------------------------
DQ---------DPQSET----------------DY-------------------------------------
------------------------SQL---------------------------S-----------------
-----GEWNTIYGAASNI--------EKLSENGPFRAFMRT-------LDFNSAGDTIH------------F
TFF----VKVNGQCRKLSTVATKTAE-N-AYICD--------------------------------------
--------Y---------AGKTEI---HILHLSQNTIITHFL-----NEDEE-G-L----VTDIVAFFG---
------------------------------------------------------------------------
--------KG-------------EDI-------------Q------------------------QEDIEK--
---------FKEA----------V---------------REKEIP-------------------------DE
NIVNI-IN---------------------------------------------------------------I
------------------------------------------D-----------------------------
------------------------------------------------------------------------
----------------------------DC-------------PSE--------------------------
------------------------------------------------------------------------
------------------------------------------------------------------------
------------------------------------------------------------------------
------------------------------------------------------------------------
--------------------------------------
>EcabSAL_XP_001490299/1-218 .3 major allergen Equ c 1 [Equus caballus]
------------------------------------------------------------------------
------MDI---------------------------------------------------------------
---------ERSWGVEPRSG---KDSL----------PVT--------------------------------
---------IEESVLSPARMK------------------L----------LL--L-----------------
------------CLGL-I------LVC-------------------AQ------------------------
QEE-----NNDVAIRNF----------------DI-------------------------------------
------------------------SKI---------------------------S-----------------
-----GEWYSIFVASDLE--------EKVEENGSMRIFVEL-------IYALDNSS--------LY-----F
KFQ----TKVNGECTEFSAVADKTEE-DGVYSVN--------------------------------------
--------Y---------DGYNVF---RISEFGDSTYIIVYL-----ANFNK-D-R----PYQVLEFYA---
------------------------------------------------------------------------
--------RE-------------PDV-------------S------------------------PELKNE--
---------FVEI----------A---------------QKRGIV-------------------------KE
NIIDL------------------------------------------------------------------T
KI----------------------------------------D-----------------------------
----------------------------------------R-------------------------------
-----------------------------C------------------------------------------
----------------------------------------------------FQI-----------------
----------RGSGVSQA------------------------------------------------------
------------------------------------------------------------------------
------------------------------------------------------------------------
--------------------------------------
>EcabSAL_NP_001075966/1-187 .1 major allergen Equ c 1 precursor [Equus caballus]
------------------------------------------------------------------------
------------------------------------------------------------------------
------------------------------------------------------------------------
-------------------MK------------------L----------LL--L-----------------
------------CLGL-I------LVC-------------------AQ------------------------
QEE-----NSDVAIRNF----------------DI-------------------------------------
------------------------SKI---------------------------S-----------------
-----GEWYSIFLASDVK--------EKIEENGSMRVFVDV-------IRALDNSS--------LY-----A
EYQ----TKVNGECTEFPMVFDKTEE-DGVYSLN--------------------------------------
--------Y---------DGYNVF---RISEFENDEHIILYL-----VNFDK-D-R----PFQLFEFYA---
------------------------------------------------------------------------
--------RE-------------PDV-------------S------------------------PEIKEE--
---------FVKI----------V---------------QKRGIV-------------------------KE
NIIDL------------------------------------------------------------------T
KI----------------------------------------D-----------------------------
----------------------------------------R-------------------------------
-----------------------------C------------------------------------------
----------------------------------------------------FQL-----------------
----------RGNGVAQA------------------------------------------------------
------------------------------------------------------------------------
------------------------------------------------------------------------
--------------------------------------
>EcabSAL_XP_001489373/1-187 .1 major allergen Equ c 1-like [Equus caballus]
------------------------------------------------------------------------
------------------------------------------------------------------------
------------------------------------------------------------------------
-------------------MK------------------L----------LL--L-----------------
------------CLGL-I------LVC-------------------AQ------------------------
QEE-----NSDVAIRNF----------------DI-------------------------------------
------------------------SKI---------------------------S-----------------
-----GEWYSIFLASDVK--------EKIEENGSMRVFVDL-------IRALDNSS--------LY-----A
EYQ----TKVNGECTEFSVVADKTEE-DGVYSVK--------------------------------------
--------Y---------DGYNVL---RISEFGNNEHMILYL-----VNFDK-D-R----PFQLLEFYA---
------------------------------------------------------------------------
--------RE-------------PDV-------------S------------------------PEIKEE--
---------FVKI----------V---------------QKQGIV-------------------------KE
NIIDL------------------------------------------------------------------T
QT----------------------------------------D-----------------------------
----------------------------------------R-------------------------------
-----------------------------C------------------------------------------
----------------------------------------------------FQL-----------------
----------RGNGVGQA------------------------------------------------------
------------------------------------------------------------------------
------------------------------------------------------------------------
--------------------------------------
>EcabSAL_XP_005605766/1-202 .2 major allergen Equ c 1 [Equus caballus]
------------------------------------------------------------------------
------------------------------------------------------------------------
--------------MEPPSG---KDSL----------PVT--------------------------------
---------IEESVLSPARMK------------------L----------LL--L-----------------
------------CLGL-I------LVC-------------------AQ------------------------
QEE-----NNDVALRNL----------------DI-------------------------------------
------------------------SKI---------------------------S-----------------
-----GEWYTIILASDVK--------EKIEENGSMRVFADL-------IRVLDNSS--------LY-----F
KLH----AKVNGECAELSLVLDETEE-DGVYSVN--------------------------------------
--------Y---------DGYNVF---RLSEFGNPDYIIIYL-----VNFNK-D-R----PFRTLKLHA---
------------------------------------------------------------------------
--------RE-------------PDV-------------S------------------------PELKNE--
---------FVEI----------A---------------QKRGIV-------------------------KE
NIIDV------------------------------------------------------------------T
KI----------------------------------------D-----------------------------
----------------------------------------R-------------------------------
-----------------------------C------------------------------------------
----------------------------------------------------SQP-----------------
------------------------------------------------------------------------
------------------------------------------------------------------------
------------------------------------------------------------------------
--------------------------------------
>EcabSAL_XP_001489495/1-185 .1 major allergen Equ c 1 [Equus caballus]
------------------------------------------------------------------------
------------------------------------------------------------------------
------------------------------------------------------------------------
-------------------MK------------------L----------LL--L-----------------
------------CLGL-I------LVC-------------------AQ------------------------
QEE-----NSDVPLRNF----------------DI-------------------------------------
------------------------SKI---------------------------S-----------------
-----GEWYSIFVASDIK--------EKVEEDGSMRIFVEN-------IQPLDNSS--------LY-----F
KFQ----RKGNEECSGFSLVADKTEE-DAIYSVI--------------------------------------
--------Y---------DGYNVF---RINEFVNSDYIIIQL-----VNFRK-N-R----PYQKLDFFA---
------------------------------------------------------------------------
--------RE-------------PDV-------------S------------------------PELKEE--
---------FVKI----------A---------------QRQGIF-------------------------EE
KIFDL------------------------------------------------------------------T
QT----------------------------------------D-----------------------------
----------------------------------------R-------------------------------
-----------------------------C------------------------------------------
----------------------------------------------------FLT-----------------
----------RGSEVA--------------------------------------------------------
------------------------------------------------------------------------
------------------------------------------------------------------------
--------------------------------------
>EcabLCN9_XP_014591632/1-225 .2 epididymal-specific lipocalin-9 isoform X1 [Equus caballus]
------------------------------------------------------------------------
------------------------------------------------------------------------
------------------------------------------------------------------------
-------------------MA------------------L----------LL--L-----------------
------------SLGV-S------LVS-------------------AQ------------------------
QLD-----LRTIVRRNY----------------NI-------------------------------------
------------------------ARV---------------------------S-----------------
-----GDWFSVSMASDDM--------KRIEENGDLRVFIQK-------IKSLEDGG--------LK-----F
YFQ----LLLLGQCVEVPMVCEKTEK-NGECTIS--------------------------------------
--------Y---------EGENRV---LLAETDYRVYATFHL-----LNLRN-G-T----QTQVLALYG---
------------------------------------------------------------------------
--------RI-------------PDL-------------S------------------------PSFLKR--
---------FEKV----------C---------------KKYGLG-------------------------PQ
NIVSL------------------------------------------------------------------I
DK----------------------------------------GRPRAV------------------------
--------------------------HTSSRS--------RE-P---------SSGQHSGSAWPWPGRPRVS
PGGGHLR--------------AHSVFPDPC------------------------------------------
----------------------------------------------------LK------------------
------------------------------------------------------------------------
------------------------------------------------------------------------
------------------------------------------------------------------------
--------------------------------------
>EcabSAL_NP_001075978/1-180 .2 uterocalin precursor [Equus caballus]
------------------------------------------------------------------------
------------------------------------------------------------------------
------------------------------------------------------------------------
-------------------MN------------------L----------LL--L-----------------
------------AMGL-I------LLGG------------------PH----------------------AL
HMG-----PGD---PNF----------------DE-------------------------------------
------------------------KLV---------------------------K-----------------
-----GKWFSVALASNEP--------KFIAKDTDMKFFIHK-------IQVTPES---------LQ-----F
HFH----RKVRGMCVPTMMTAHKTKK-KFQYTVN--------------------------------------
--------H---------SGHKTI---FLEKVDPKHFVIFCA-----HSMKH-G-K----ETVVVTLFS---
------------------------------------------------------------------------
--------RT-------------PTV-------------S------------------------PDVMWM--
---------FKKY----------C---------------KTHGIH-------------------------AS
NIVDL------------------------------------------------------------------T
QT----------------------------------------D-----------------------------
----------------------------------------R-------------------------------
-----------------------------C------------------------------------------
----------------------------------------------------LHA-----------------
----------RH------------------------------------------------------------
------------------------------------------------------------------------
------------------------------------------------------------------------
--------------------------------------
>EcabVEG_XP_023485345/1-176 .1 major allergen Can f 1-like [Equus caballus]
------------------------------------------------------------------------
------------------------------------------------------------------------
------------------------------------------------------------------------
-------------------MK---------------T--L----------LLT-I-----------------
------------GLSL-I----------------------------AALQ----------------------
AQD-----PLALGEETP----------------D--------------------------------------
--------------------------V---------------------------S-----------------
-----GKWYLKAVTADQE-----IPGEK-----PELVTPMT-------LTVLEGGN--------LEAK---A
TVKVR------GQCQETKLVLEKTNE-PGKYTA---------------------------------------
--------D---------EGRRVV---YISPSNVMDHYVLYC-----EGELR-G-K----QIRMAKLVG---
------------------------------------------------------------------------
--------RD-------------AEN-------------N------------------------QGALED--
---------FKTF----------A---------------RDKGFD-------------------------PE
KIFTL-TR---------------------------------------------------------------H
------------------------------------------E-----------------------------
------------------------------------------------------------------------
----------------------------TCS------------PGSD-------------------------
------------------------------------------------------------------------
------------------------------------------------------------------------
------------------------------------------------------------------------
------------------------------------------------------------------------
--------------------------------------
>EcabVEG_XP_014591756/1-176 .2 major allergen Can f 1-like [Equus caballus]
------------------------------------------------------------------------
------------------------------------------------------------------------
------------------------------------------------------------------------
-------------------MK---------------T--L----------LLT-I-----------------
------------GLSL-I----------------------------AALQ----------------------
AKD-----PLALGEETP----------------D--------------------------------------
--------------------------V---------------------------S-----------------
-----GKWYLKAVTADQE-----IPGEK-----PELVTPMI-------LTVLEGGN--------LEAK---A
TVKVR------GQCQETKLVLEKTNE-PGKYTA---------------------------------------
--------D---------EGRRVV---HISPSNVMDHYVLYC-----EGELR-G-K----QIRMAKLVG---
------------------------------------------------------------------------
--------RD-------------AEN-------------N------------------------QGALED--
---------FKTF----------A---------------RDKGFD-------------------------PE
KIFTL-TP---------------------------------------------------------------H
------------------------------------------E-----------------------------
------------------------------------------------------------------------
----------------------------TCS------------PGSD-------------------------
------------------------------------------------------------------------
------------------------------------------------------------------------
------------------------------------------------------------------------
------------------------------------------------------------------------
--------------------------------------
>EcabOBP_XP_023490302/1-190 .1 LOW QUALITY PROTEIN: odorant-binding protein 2b-like, partial [Equus caballus]
------------------------------------------------------------------------
------------------------------------------------------------------------
------------------------------------------------------------------------
------------------------------------------------------------------------
------------------------------------------------LQ----------------------
AQD-----PLFFPSENE----------------NV---------SPG--KGGKRGGDSGLCPCW--------
--THGPHPA----------------QI---------------------------I-----------------
-----GTWYVKAVVADKD-----LPKEK----RPKKVSPLT-------VTALDDGN--------LEAM---G
TFMXE-----GGQCHEKRVVMHQTEE-PGRYSA---------------------------------------
--------F---------GGKRHM---YILDLPVKDHRIFYC-----EGQLG-G-K----AIRMAKLVG---
------------------------------------------------------------------------
--------RN-------------PDM-------------S------------------------LEALEE--
---------FKKF----------T---------------ERKGLP-------------------------QD
IIIMP-VQ---------------------------------------------------------------T
------------------------------------------E-----------------------------
------------------------------------------------------------------------
----------------------------SCI------------PESD-------------------------
------------------------------------------------------------------------
------------------------------------------------------------------------
------------------------------------------------------------------------
------------------------------------------------------------------------
--------------------------------------
>OariOBP_XP_027818989/1-211 .1 odorant-binding protein-like [Ovis aries]
--------------MYDKKENRHRLTNTNTGTY-----KQWF------------------------------
-----RMLLGSP------------------------------------------------------------
------QPRQKKDNES--------------------------------------------------------
-----------------LKMK---------------V--L----------FLS-L-----------------
------------LLGV-I--------C-------------------A-------------------------
AQ---------EEEAQP----------------SL-------------------------------------
------------------------SEL---------------------------S-----------------
-----GQWRTAYIASSNL--------GKIKPNGPFRVYLQK-------LLFDDEQGTID------------F
YFY----VKHKGKWEYKHVTGIKQDD-G-TFAVD--------------------------------------
--------Y---------EGENVF---AVTHASRNILVAHNI-----NVDEH-G-K----KTVLTGLFV---
------------------------------------------------------------------------
--------K--------------VNI-------------E------------------------EEGLQK--
---------FKEL----------T---------------QEKGIK-------------------------EK
NVVNF-IE---------------------------------------------------------------T
------------------------------------------D-----------------------------
------------------------------------------------------------------------
----------------------------D-------------------------------------------
------------------------------------------------------------------------
------------------------------------------------------------------------
------------------------------------------------------------------------
------------------------------------------------------------------------
--------------------------------------
>OariOBP_XP_027818990/1-211 .1 odorant-binding protein-like [Ovis aries]
------------------MSHQHK-DPIKSGTIPI-LSNHWD------------------------------
-----TLRLD--------------------------------------------------------------
------RRRTTRD-----------------------------------------------------------
------------------KMK---------------V--L----------FLT-L-----------------
------------LLGV-V--------C-------------------A-------------------------
AQ---------EKEVEQ----------------NP-------------------------------------
------------------------SEL---------------------------S-----------------
-----GQWRTVYIGSTDP--------EKIQEDGPFRTYFHK-------IVFDDEKGTVD------------F
YFY----VKQNGKWKNVHVTGTKQDD-G-TYSVE--------------------------------------
--------Y---------EGQNEF---KVLSVSKTHLVAHNF-----NVDKQ-G-K----ETELTGLFV---
------------------------------------------------------------------------
--------K--------------FNVE-----------DE------------------------DEDLEK--
---------F--R----------T---------------EDQGSD-------------------------RK
YVVTF-AE---------------------------------------------------------------N
------------------------------------------G-----------------------------
------------------------------------------------------------------------
----------------------------LG-------------N----------------------------
------------------------------------------------------------------------
----------------------------------------------------PVEWY---------------
------------------------------------------------------------------------
------------------------------------------------------------------------
--------------------------------------
>OariOBP_XP_027819075/1-177 .1 odorant-binding protein-like [Ovis aries]
------------------------------------------------------------------------
------MKVN--------------------------------------------------------------
------------------------------------------------------------------------
------------------KMK---------------A--L----------LCS-L-----------------
------------ILGL-L--------V-------------------A-------------------------
SQG----------DAQI----------------DA-------------------------------------
------------------------TQF---------------------------T-----------------
-----GRWLTHYIAADNV--------EKITKGAPFHIFMRY-------IEFDEENGTVQ------------F
HFY----IKKNGECIEKYVSGLK-EE-T-HYAID--------------------------------------
--------Y---------AGHNEF---QPISGDKDYLLVRHV-----NVDGD-G-K----ETELVGLFG---
------------------------------------------------------------------------
--------AG-------------DNV-------------D------------------------PKHEEE--
---------FRNA----------V---------------RERGIP-------------------------EE
NIRNF-IN---------------------------------------------------------------S
------------------------------------------D-----------------------------
------------------------------------------------------------------------
----------------------------DC-------------PEE--------------------------
------------------------------------------------------------------------
------------------------------------------------------------------------
------------------------------------------------------------------------
------------------------------------------------------------------------
--------------------------------------
>OariOBP_XP_027819369/1-179 .1 odorant-binding protein-like [Ovis aries]
------------------------------------------------------------------------
------------------------------------------------------------------------
------------------------------------------------------------------------
-------------------MK---------------A--L----------FLT-L-----------------
------------LLCL-V--------C-------------------G-------------------------
AQ---------EEEAEQ----------------SA-------------------------------------
------------------------LEL---------------------------S-----------------
-----RKWITVYLASTNP--------EKIAENGPFRIKFLK-------IEAGDAKNTII------------F
EFC----IKRDGKWEKIRITGKKEDD-N-TYVFE--------------------------------------
--------Y---------EGTTKL---IVIYASGNVLVVCVI-----NIDEE-G-N----ETKLAAILV---
------------------------------------------------------------------------
--------K--------------VNI-------------E------------------------AEVLEL--
---------FKKL----------I---------------AVKGIE-------------------------EK
DILKI-FE---------------------------------------------------------------S
------------------------------------------D-----------------------------
------------------------------------------------------------------------
----------------------------DC-------------PPC--------------------------
----------------------------------------------------GEG-----------------
----------AAE-----------------------------------------------------------
------------------------------------------------------------------------
------------------------------------------------------------------------
--------------------------------------
>OariOBP_XP_027818991/1-214 .1 allergen Bos d 2-like [Ovis aries]
------------------------------------------------------------------------
------------------------------------------------------------------------
------------------------------------------------------------------------
-------------------MK---------------V--V----------FLT-L-----------------
------------LCGL-V--------G-------------------A-------------------------
AQ---------ETPAEI----------------DP-------------------------------------
------------------------SKI---------------------------P-----------------
-----GEWRTIYTAADNK--------DKIVEGGPLRNYYRR-------IECIDDCESLS------------I
TFY----LKDDGTCLLLTEVAKRKEG-Y-VYVIE--------------------------------------
--------V---------DGTNTL---EVIHVSENMLVTYAE-----NYDGE-R------ITKMTEGLA---
------------------------------------------------------------------------
--------KG-------------TSF-------------T------------------------QEELQK--
---------YQQL----------N---------------SEREVP-------------------------NE
NIENV-IE---------------------------------------------------------------T
------------------------------------------D-----------------------------
------------------------------------------------------------------------
----------------------------KA-------------PGK--------------------------
----------------------------------------------------MCQ-----------------
----------GGEK----DEA-----ILD---------------HSGDLWWIHEEVE---------------
-GWVHL------------------------------------------------------------------
------------------NGCAVRGKTE--------------------------------------------
--------------------------------------
>OariOBP_XP_004021944/1-172 .2 allergen Bos d 2-like [Ovis aries]
------------------------------------------------------------------------
------------------------------------------------------------------------
------------------------------------------------------------------------
-------------------MK---------------V--L----------LLS-L-----------------
------------VLVL-V--------C-------------------A-------------------------
AQ---------ETPAEI----------------DP-------------------------------------
------------------------SKV---------------------------T-----------------
-----GEWRTIYSAADNK--------EKIVEGGPLRCYNRK-------IECTDDCEHLS------------I
SFY----VKSDGRCQFFSGVLKRQEG-G-VYFIE--------------------------------------
--------F---------EGANYL---QIIHVSDNILVLYFE-----NDDGQ-K------ITKLTEGCA---
------------------------------------------------------------------------
--------KG-------------TSF-------------T------------------------QEEFQK--
---------YQQL----------N---------------TERGIP-------------------------NE
NIEHV-IE---------------------------------------------------------------T
------------------------------------------D-----------------------------
------------------------------------------------------------------------
----------------------------DC-------------PP---------------------------
------------------------------------------------------------------------
------------------------------------------------------------------------
------------------------------------------------------------------------
------------------------------------------------------------------------
--------------------------------------
>OariOBP_XP_027818784/1-180 .1 odorant-binding protein-like isoform X2 [Ovis aries]
------------------------------------------------------------------------
------------------------------------------------------------------------
------------------------------------------------------------------------
-------------------MK---------------V--V----------FLT-L-----------------
------------LLGL-V--------CA------------------AQ------------------------
EED-----ATDAAKSSTI------------------------------------------------------
------------------------SEP---------------------------S-----------------
-----GQWSTTYIASSSL------------AKASQKVFLMP---HRIYIVFCKNC---------FV-----I
MFF---IYDCNCHVWRPFFICGELIK-PYIYKYE--------------------------------------
--------Y---------NGTNTI---EFIHVSEKALVAINV-----NADET-G-K----KTQQVLLFG---
------------------------------------------------------------------------
--------KE-------------NDV-------------D------------------------KEGLEI--
---------FKKE----------T---------------LSRKIS-------------------------EE
NIKDL------------------------------------------------------------------T
EP----------------------------------------D-----------------------------
------------------------------------------------------------------------
----------------------------KC------------------------------------------
----------------------------------------------------LAVA----------------
------------------------------------------------------------------------
------------------------------------------------------------------------
------------------------------------------------------------------------
--------------------------------------
>OariSAL_XP_004004056/1-182 .2 major allergen Equ c 1-like [Ovis aries]
------------------------------------------------------------------------
------------------------------------------------------------------------
------------------------------------------------------------------------
-------------------MK------------------L----------LL--L-----------------
------------CLGL-T------LVC-------------------A-------------------------
QEG-----TSDVVRSNF----------------DI-------------------------------------
------------------------PKI---------------------------A-----------------
-----GEWYSILLASDHR--------EKIEENGSMRVFVEH-------IDVLENSS--------LS-----F
KFH----TKVNGVCTELPLVSDSTGE-DGIYTIS--------------------------------------
--------Y---------DGNNKF---RILQVNYSRHIIFYL-----ENFS----D----SYQLLELYA---
------------------------------------------------------------------------
--------RE-------------PDT-------------S------------------------PELKNE--
---------FVEI----------C---------------QKYGIV-------------------------KE
NIIDL------------------------------------------------------------------T
RV----------------------------------------D-----------------------------
----------------------------------------R-------------------------------
-----------------------------C------------------------------------------
----------------------------------------------------FQA-----------------
----------RGNGVA--------------------------------------------------------
------------------------------------------------------------------------
------------------------------------------------------------------------
--------------------------------------
>OariSAL_XP_004004055/1-182 .2 major allergen Equ c 1-like [Ovis aries]
------------------------------------------------------------------------
------------------------------------------------------------------------
------------------------------------------------------------------------
-------------------MK------------------L----------LL--L-----------------
------------CLGL-T------LVR-------------------A-------------------------
QEG-----NSDVVRSNF----------------DI-------------------------------------
------------------------PKI---------------------------T-----------------
-----GEWFSILLASDNR--------EKIEENGSMRFFVEH-------ISLLENSS--------LF-----I
KMH----TKVNGVCTELPLTCDSTGE-DGVYTVS--------------------------------------
--------Y---------DGNNKF---RILQVNYSRHIIFYL-----ENFS----D----SFQLLELYA---
------------------------------------------------------------------------
--------RE-------------PDT-------------S------------------------PELKNE--
---------FVEI----------C---------------QKYGIV-------------------------KE
NVIDL------------------------------------------------------------------T
RV----------------------------------------D-----------------------------
----------------------------------------R-------------------------------
-----------------------------C------------------------------------------
----------------------------------------------------FQA-----------------
----------RGNGVA--------------------------------------------------------
------------------------------------------------------------------------
------------------------------------------------------------------------
--------------------------------------
>OariVEG_XP_027824116/1-173 .1 lipocalin-1-like [Ovis aries]
------------------------------------------------------------------------
------------------------------------------------------------------------
------------------------------------------------------------------------
-------------------MR---------------A--L----------LLT-------------------
-------------LGL-V----------------------------ASLQ----------------------
AQD-----ALVLDSWTE----------------D--------------------------------------
--------------------------V---------------------------S-----------------
-----GKWYLKAVTTDQD-----VPGKN-----QESVTAMT-------FSVLEGGD--------LEAK---V
TLRVD------GQCQETGLVLEQTND-PGRYTA---------------------------------------
--------Y---------GGKREV---FILPLRAQDHFILYC-----EGELG-G-R----QIRVARLLG---
------------------------------------------------------------------------
--------RN-------------PEN-------------S------------------------PEAWEE--
---------FTEF----------A---------------KAKKLN-------------------------LK
-IFRP-LQ---------------------------------------------------------------S
------------------------------------------E-----------------------------
------------------------------------------------------------------------
----------------------------TCS------------PRGN-------------------------
------------------------------------------------------------------------
------------------------------------------------------------------------
------------------------------------------------------------------------
------------------------------------------------------------------------
--------------------------------------
>ChirOBP_QEY02199/1-174 .1 odorant-binding protein 2 [Capra hircus]
------------------------------------------------------------------------
------------------------------------------------------------------------
------------------------------------------------------------------------
-------------------MK---------------V--L----------FLT-L-----------------
------------VLGL-V--------C-------------------S-------------------------
SQ---------EIPAEP----------------HH-------------------------------------
------------------------SQI---------------------------S-----------------
-----GEWRTHYIASSNT--------DKTGENGPFNVYLRS-------IKFNDKGDSLV------------F
HFF----VKNNGECTESSVSGRRIAN-N-VYVAE--------------------------------------
--------Y---------AGANEF---HFILVSDDGLIVNTE-----NVDDE-G-N----RTRLIGLLG---
------------------------------------------------------------------------
--------KE-------------DEV-------------D------------------------DHDLER--
---------FLEE----------V---------------RKLGIP-------------------------EE
NIVDF-TK---------------------------------------------------------------G
------------------------------------------D-----------------------------
------------------------------------------------------------------------
----------------------------GC-------------QAQ--------------------------
------------------------------------------------------------------------
------------------------------------------------------------------------
------------------------------------------------------------------------
------------------------------------------------------------------------
--------------------------------------
>ChirOBP_XP_017899208/1-180 .1 PREDICTED: odorant-binding protein-like [Capra hircus]
------------------------------------------------------------------------
------MQAN--------------------------------------------------------------
------------------------------------------------------------------------
------------------KMK---------------V--L----------FLT-L-----------------
------------VLGL-V--------C-------------------S-------------------------
SQ---------EIPAEP----------------HH-------------------------------------
------------------------SQI---------------------------S-----------------
-----GEWRTHYIASSNT--------DKTGENGPFNVYLRS-------IKFNDKGDSLV------------F
HFF----VKNNGECTESSVSGRRIAN-N-VYVAE--------------------------------------
--------Y---------AGANQF---HFILVSDDGLIVNTE-----NVDDE-G-N----RTRLIGLLG---
------------------------------------------------------------------------
--------KE-------------DEV-------------D------------------------DHDLER--
---------FLEE----------V---------------RKLGIP-------------------------EE
NIVDF-TK---------------------------------------------------------------G
------------------------------------------------------------------------
------------------------------------------------------------------------
----------------------------GR-------------ASR--------------------------
----------------------------------------------------VT------------------
------------------------------------------------------------------------
------------------------------------------------------------------------
------------------------------------------------------------------------
--------------------------------------
>ChirOBP_XP_017899539/1-172 .1 PREDICTED: odorant-binding protein [Capra hircus]
------------------------------------------------------------------------
------------------------------------------------------------------------
------------------------------------------------------------------------
-------------------MK---------------V--L----------LCS-L-----------------
------------VLIL-L--------V-------------------A-------------------------
SQG----------DAQI----------------DA-------------------------------------
------------------------SQF---------------------------T-----------------
-----GRWLTYYMAANNI--------EKITEGAPFYAFMRY-------IEFDEENGTIL------------M
HFY----VKENGECIEKYVSGTK-EG-N-FYAVD--------------------------------------
--------Y---------AGHNEF---QLIRGDENTLLTHTV-----NVDEH-G-K----ETELVQLFG---
------------------------------------------------------------------------
--------TG-------------NNV-------------E------------------------SQDKEE--
---------YYNA----------V---------------REKEIP-------------------------EE
NIVNF-ID---------------------------------------------------------------T
------------------------------------------D-----------------------------
------------------------------------------------------------------------
----------------------------NC-------------PEE--------------------------
------------------------------------------------------------------------
------------------------------------------------------------------------
------------------------------------------------------------------------
------------------------------------------------------------------------
--------------------------------------
>ChirOBP_XP_017899538/1-172 .1 PREDICTED: odorant-binding protein-like [Capra hircus]
------------------------------------------------------------------------
------------------------------------------------------------------------
------------------------------------------------------------------------
-------------------MK---------------A--L----------LCS-L-----------------
------------ILGL-L--------V-------------------A-------------------------
SQG----------DAQI----------------DA-------------------------------------
------------------------SQF---------------------------T-----------------
-----GRWLTHYIAADNV--------EKITEGAPFHIFMRY-------IEFDEENGTVH------------F
HFY----IKKNGECIEKYVSGLK-EE-A-HYAID--------------------------------------
--------Y---------AGHNEF---QLISGDKDYLLVRHL-----NVDAD-G-K----ETELVGLFG---
------------------------------------------------------------------------
--------AG-------------NNV-------------D------------------------PKHEEE--
---------FRNA----------V---------------RERGIP-------------------------EE
NIQNF-ID---------------------------------------------------------------N
------------------------------------------D-----------------------------
------------------------------------------------------------------------
----------------------------DC-------------PEE--------------------------
------------------------------------------------------------------------
------------------------------------------------------------------------
------------------------------------------------------------------------
------------------------------------------------------------------------
--------------------------------------
>ChirOBP_XP_017900101/1-172 .1 PREDICTED: odorant-binding protein-like [Capra hircus]
------------------------------------------------------------------------
------------------------------------------------------------------------
------------------------------------------------------------------------
-------------------MK---------------A--L----------LCS-L-----------------
------------ILGL-L--------V-------------------A-------------------------
SQG----------DAQI----------------DA-------------------------------------
------------------------SQF---------------------------T-----------------
-----GRWLTHYIAADNV--------EKITEGVPFHIFMRY-------IEFDEENGTVH------------F
HFY----IKKNGQCIEKYTSGLK-EE-T-HYAID--------------------------------------
--------Y---------AGHNEF---QLISGDKDYLIARDL-----NVDAD-G-K----ETELVGLFG---
------------------------------------------------------------------------
--------AG-------------NNV-------------D------------------------PKHEEE--
---------FRNA----------V---------------RERGIP-------------------------EE
NIRNF-ID---------------------------------------------------------------N
------------------------------------------D-----------------------------
------------------------------------------------------------------------
----------------------------DC-------------PEE--------------------------
------------------------------------------------------------------------
------------------------------------------------------------------------
------------------------------------------------------------------------
------------------------------------------------------------------------
--------------------------------------
>ChirOBP_XP_017899536/1-172 .1 PREDICTED: allergen Bos d 2 [Capra hircus]
------------------------------------------------------------------------
------------------------------------------------------------------------
------------------------------------------------------------------------
-------------------MK---------------A--V----------FLT-L-----------------
------------LLGL-V--------C-------------------A-------------------------
AQ---------EAPAQP----------------ES-------------------------------------
------------------------SEI---------------------------T-----------------
-----AKWYTIYMAADHK--------EKIEEGGPLRTYFRQ-------LECIDSCEKMS------------I
TFI----LTNYDSCTLITVVAQRAEE-N-VYHVD--------------------------------------
--------Y---------MGKNSV---QLIPASESMLVFYAE-----NFDGE-K------TTKVTYALG---
------------------------------------------------------------------------
--------KG-------------DSL-------------S------------------------QEDIQK--
---------YEEI----------N---------------NERGIP-------------------------NE
NTEDG-SN---------------------------------------------------------------T
------------------------------------------D-----------------------------
------------------------------------------------------------------------
----------------------------NC-------------PK---------------------------
------------------------------------------------------------------------
------------------------------------------------------------------------
------------------------------------------------------------------------
------------------------------------------------------------------------
--------------------------------------
>ChirOBP_XP_005701296/1-172 .2 PREDICTED: allergen Bos d 2 [Capra hircus]
------------------------------------------------------------------------
------------------------------------------------------------------------
------------------------------------------------------------------------
-------------------MK---------------V--V----------FLT-L-----------------
------------LCGL-V--------G-------------------A-------------------------
AQ---------ETPAEI----------------DP-------------------------------------
------------------------SKI---------------------------P-----------------
-----GEWRTIYAAADNK--------DKIVEGGPLRNYYRR-------VECINDCESLS------------I
TFY----LKDDGTCLLLTEVAKRKEG-Y-VYVIQ--------------------------------------
--------F---------DGTNTL---EVIHVSENMLVTYVE-----NYDGE-R------ITKMTEGLA---
------------------------------------------------------------------------
--------KG-------------TSF-------------T------------------------QEELQK--
---------YQQL----------N---------------SERGVP-------------------------NE
NIENV-IE---------------------------------------------------------------T
------------------------------------------D-----------------------------
------------------------------------------------------------------------
----------------------------NC-------------PP---------------------------
------------------------------------------------------------------------
------------------------------------------------------------------------
------------------------------------------------------------------------
------------------------------------------------------------------------
--------------------------------------
>ChirOBP_XP_017899515/1-172 .1 PREDICTED: allergen Bos d 2 [Capra hircus]
------------------------------------------------------------------------
------------------------------------------------------------------------
------------------------------------------------------------------------
-------------------MK---------------V--L----------LLS-L-----------------
------------VLVL-V--------C-------------------A-------------------------
AQ---------ETPAEI----------------DP-------------------------------------
------------------------SKV---------------------------T-----------------
-----GEWRTIYSAADNK--------EKIVEGGPLRCYNRK-------IECIDDCEYLS------------I
SFY----VKLDGRCQFFSGVLKRQEG-G-VYFIE--------------------------------------
--------F---------AGANYL---QIIHVSDNILVLYFE-----NDDGE-K------ITKLTEGCA---
------------------------------------------------------------------------
--------KG-------------TSF-------------T------------------------QEEFQK--
---------YQQL----------N---------------SERGIP-------------------------NE
NVEHV-IE---------------------------------------------------------------T
------------------------------------------D-----------------------------
------------------------------------------------------------------------
----------------------------DC-------------PP---------------------------
------------------------------------------------------------------------
------------------------------------------------------------------------
------------------------------------------------------------------------
------------------------------------------------------------------------
--------------------------------------
>ChirOBP_XP_017899201/1-108 .1 PREDICTED: odorant-binding protein-like [Capra hircus]
------------------------------------------------------------------------
------------------------------------------------------------------------
------------------------------------------------------------------------
-------------------MK---------------V--L----------LCS-L-----------------
------------VLSL-L--------V-------------------A-------------------------
SQG----------DAQI----------------DA-------------------------------------
------------------------SQF---------------------------T-----------------
-----GRWLTYYMAANNI--------EKITEGAPFYAFMRY-------IEFDEENGTIL------------M
HFY----VKENGECIEKYVSGTK-EG-N-FYAVDCKYE----------------------------------
-------RF---------TGKSTF---R--------------------------------------------
------------------------------------------------------------------------
------------------------------------------------------------------------
------------------------------------------------------------------------
------------------------------------------------------------------------
------------------------------------------------------------------------
------------------------------------------------------------------------
------------------------------------------------------------------------
------------------------------------------------------------------------
------------------------------------------------------------------------
------------------------------------------------------------------------
------------------------------------------------------------------------
--------------------------------------
>ChirSAL_XP_017908099/1-182 .1 PREDICTED: major allergen Equ c 1 isoform X2 [Capra hircus]
------------------------------------------------------------------------
------------------------------------------------------------------------
------------------------------------------------------------------------
-------------------MK------------------L----------LL--L-----------------
------------CLGL-T------LVC-------------------A-------------------------
QEG-----TSDVVRSNF----------------DI-------------------------------------
------------------------PKI---------------------------A-----------------
-----GEWYSILLASDHR--------EKIEENGSMRVFVEH-------IDVLENSS--------LS-----F
KFH----TKVNGVCTELPLVSDSTGE-DGVYTIS--------------------------------------
--------Y---------DGNNKF---RILQVNYSHHIIFYL-----ENFS----D----SYQLLELYA---
------------------------------------------------------------------------
--------RE-------------PDT-------------S------------------------PELKNE--
---------FVEI----------C---------------QKYGIV-------------------------KE
NVIDL------------------------------------------------------------------T
KV----------------------------------------D-----------------------------
----------------------------------------R-------------------------------
-----------------------------C------------------------------------------
----------------------------------------------------FQA-----------------
----------RGNGVA--------------------------------------------------------
------------------------------------------------------------------------
------------------------------------------------------------------------
--------------------------------------
>ChirSAL_XP_017908098/1-182 .1 PREDICTED: major allergen Equ c 1 isoform X1 [Capra hircus]
------------------------------------------------------------------------
------------------------------------------------------------------------
------------------------------------------------------------------------
-------------------MK------------------L----------LL--L-----------------
------------CLGL-T------LVR-------------------A-------------------------
QEG-----NSDVVRSNF----------------DI-------------------------------------
------------------------PKI---------------------------T-----------------
-----GEWFSILLASDNR--------EKIEENGSMRFFVEH-------ISLLENSS--------LF-----I
KMH----TKVNGVCTELPLTCDSTGE-DGVYTVS--------------------------------------
--------Y---------DGNNKF---RILQVNYSHHIIFYL-----ENFS----D----SYQLLELYA---
------------------------------------------------------------------------
--------RE-------------PDT-------------S------------------------PELKNE--
---------FVEI----------C---------------QKYGIV-------------------------KE
NVIDL------------------------------------------------------------------T
KV----------------------------------------D-----------------------------
----------------------------------------R-------------------------------
-----------------------------C------------------------------------------
----------------------------------------------------FQA-----------------
----------RGNGVA--------------------------------------------------------
------------------------------------------------------------------------
------------------------------------------------------------------------
--------------------------------------
>ChirLCN9_XP_017910280/1-193 .1 PREDICTED: epididymal-specific lipocalin-9 [Capra hircus]
------------------------------------------------------------------------
------------------------------------------------------------------------
------------------------------------------------------------------------
-------------------MA------------------L----------LL--L-----------------
------------SLGL-G------LVC-------------------AQ------------------------
DFN-----PRRIVQRNY----------------DV-------------------------------------
------------------------SKV---------------------------S-----------------
-----GTWYSISMAADNR--------KRIEEDGDLRIFIES-------IQVVEDSG--------LK-----L
SFH----FMLHAECTDVAMVCGKTGK-NGEYTIN--------------------------------------
--------Y---------LGENSL---RILEADYQRYVILHM-----QSSRN-G-T----ASQVLALYG---
------------------------------------------------------------------------
--------RF-------------PEL-------------K------------------------SSFLDR--
---------FDKA----------C---------------KSHGLG-------------------------PE
KIIRF------------------------------------------------------------------S
NQ----------------------------------------------------------------------
------------------------------------------------------------------------
---------------------------DPC------------------------------------------
----------------------------------------------------YA------------------
--------RSR-------------------------------------------------------------
------------------------------------------------------------------------
------------------------------------------------------------------YPSRPS
VLEPTG--------------------------------
>ChirVEG_XP_005687416/1-173 .1 PREDICTED: lipocalin-1-like [Capra hircus]
------------------------------------------------------------------------
------------------------------------------------------------------------
------------------------------------------------------------------------
-------------------MR---------------A--L----------LLT-------------------
-------------LGL-V----------------------------ASLQ----------------------
AQD-----APVLDSWTE----------------D--------------------------------------
--------------------------V---------------------------S-----------------
-----GKWYLKAVTTDQD-----VPGKN-----QELVTAMT-------FSVLEGGD--------LEAK---V
TLRVD------GQCQETGLVLEQTND-PSRYTA---------------------------------------
--------Y---------GGKHEV---FILPLRAQDHFILYC-----EGELD-G-R----QIRVARLLG---
------------------------------------------------------------------------
--------RN-------------PEN-------------S------------------------PEAWEE--
---------FTEF----------A---------------KAKKLN-------------------------LE
-IFRP-LQ---------------------------------------------------------------S
------------------------------------------E-----------------------------
------------------------------------------------------------------------
----------------------------TCS------------PRGN-------------------------
------------------------------------------------------------------------
------------------------------------------------------------------------
------------------------------------------------------------------------
------------------------------------------------------------------------
--------------------------------------
>ChirOBP_XP_017910285/1-173 .1 PREDICTED: vomeronasal secretory protein 1 [Capra hircus]
------------------------------------------------------------------------
------------------------------------------------------------------------
------------------------------------------------------------------------
-------------------MR------TL-------A--L----------TLT-V-----------------
------------ALGL-T----------------------------SALQ----------------------
AQD-------NLSFQGP----------------D--------------------------------------
--------------------------V---------------------------L-----------------
-----GKWFITAVVETEG-----LTGDR--------VFPIT-------FSVLSDTH--------VWAS---T
TLRTR------GFCYDVDVVLEKTSG-SGTYTA---------------------------------------
--------S---------RGKTHV---EVEELPAEDHLMFYC-----EGPFE-A-G----RFRAAKLLS---
------------------------------------------------------------------------
--------RN-------------PDV-------------N------------------------PEALEA--
---------FKKF----------A---------------QRKGLS-------------------------PE
DIFTP-EQ---------------------------------------------------------------T
------------------------------------------E-----------------------------
------------------------------------------------------------------------
----------------------------SCK------------PESD-------------------------
------------------------------------------------------------------------
------------------------------------------------------------------------
------------------------------------------------------------------------
------------------------------------------------------------------------
--------------------------------------
>ClupOBP_XP_003435564/1-180 .2 odorant-binding protein-like [Canis lupus familiaris]
------------------------------------------------------------------------
------MRGA--------------------------------------------------------------
------------------------------------------------------------------------
-----------------GDMK---------------I--L----------LLC-L-----------------
------------ALVL-A--------S-------------------D-------------------------
AQ----------------------------------------------------------------------
------LLLP-----------NVLTQV---------------------------S-----------------
-----GPWKTLYVSSNNL--------DKIAENGPFRIYIRR-------INVDIPRLKIL------------F
SFF----VKVDGECVEKSVEASIGQD-N-LI-----------------------------------------
-----NAHY---------AGGNYH---QILDVTPNALIGYIV-----NVDDK-G-R----ITKLASLVG---
------------------------------------------------------------------------
--------RG-------------AHV-------------N------------------------EEDIAK--
---------FKKL----------S---------------REKGIP-------------------------EE
NIIYL-GD---------------------------------------------------------------T
------------------------------------------D-----------------------------
------------------------------------------------------------------------
----------------------------NC-------------PNH--------------------------
----------------------------------------------------E-------------------
------------------------------------------------------------------------
------------------------------------------------------------------------
------------------------------------------------------------------------
--------------------------------------
>ClupOBP_NP_001177855/1-174 .1 allergen Can f 4 precursor [Canis lupus familiaris]
------------------------------------------------------------------------
------------------------------------------------------------------------
------------------------------------------------------------------------
-------------------MK---------------I--L----------LLC-L-----------------
------------ALVL-A--------S-------------------D-------------------------
AQ----------------------------------------------------------------------
------LPLP-----------NVLTQV---------------------------S-----------------
-----GPWKTLYISSNNL--------DKIGDNGPFRIYMRG-------INVDIPRLKMS------------F
NFY----VKVDGECVENSVGASIGRD-N-LI-----------------------------------------
-----KGEY---------NGGNYF---RIIDMTPNALIGYDV-----NVDSK-G-K----ITKVALLMG---
------------------------------------------------------------------------
--------RG-------------AHV-------------N------------------------EEDIAK--
---------FKKL----------S---------------REKGIP-------------------------EE
NIIYL-GD---------------------------------------------------------------T
------------------------------------------D-----------------------------
------------------------------------------------------------------------
----------------------------NC-------------PNH--------------------------
----------------------------------------------------E-------------------
------------------------------------------------------------------------
------------------------------------------------------------------------
------------------------------------------------------------------------
--------------------------------------
>ClupOBP_XP_005641025/1-174 .1 allergen Can f 4 isoform X1 [Canis lupus familiaris]
------------------------------------------------------------------------
------------------------------------------------------------------------
------------------------------------------------------------------------
-------------------MK---------------I--L----------LLC-L-----------------
------------ALVL-A--------S-------------------D-------------------------
AQ----------------------------------------------------------------------
------LPLP-----------NVLTQV---------------------------S-----------------
-----GPWKTLYVSSNNL--------DKIGENGPFRIYLRG-------INVDIPRLKML------------F
NFY----VKVDGECVENSVGASIGRD-N-LI-----------------------------------------
-----KGEY---------NGGNYF---RIIDMTPNALIGYDV-----NVDSK-G-K----ITKVALLMG---
------------------------------------------------------------------------
--------RG-------------AHV-------------N------------------------EEDIAK--
---------FKKL----------S---------------REKGIP-------------------------EE
NIIYL-GD---------------------------------------------------------------T
------------------------------------------D-----------------------------
------------------------------------------------------------------------
----------------------------NC-------------PNH--------------------------
----------------------------------------------------E-------------------
------------------------------------------------------------------------
------------------------------------------------------------------------
------------------------------------------------------------------------
--------------------------------------
>ClupOBP_XP_003435497/1-183 .1 odorant-binding protein-like [Canis lupus familiaris]
------------------------------------------------------------------------
------------------------------------------------------------------------
------------------------------------------------------------------------
-------------------MK---------------I--L----------LLC-L-----------------
------------ILVL-A--------C-------------------D-------------------------
AH----------------------------------------------------------------------
------LPLP-----------NVLTQI---------------------------S-----------------
-----GPWKTLYVSSNNL--------DKIGENGPFRVYMRG-------INVDAPRLKMS------------F
NFY----VKVDGECVEKSVEGSLGQD-N-LI-----------------------------------------
-----NTGY---------EGDNVF---QVVEVTPNFLLAYDF-----NADDQ-G-G----MTKTVFFFG---
------------------------------------------------------------------------
--------IG-------------PGV-------------H------------------------KEDVAK--
---------FKKL----------S---------------SEKGIP-------------------------EE
NIIYL-GD---------------------------------------------------------------T
AV---------SRVV---------------------FLMESGS-----------------------------
------------------------------------------------------------------------
----------------------------TV-------------G----------------------------
------------------------------------------------------------------------
------------------------------------------------------------------------
------------------------------------------------------------------------
------------------------------------------------------------------------
--------------------------------------
>ClupSAL_NP_001271390/1-190 .1 lipocalin Can f 6.0101 precursor [Canis lupus familiaris]
------------------------------------------------------------------------
------------------------------------------------------------------------
------------------------------------------------------------------------
-------------------MK------------------L----------LL--L-----------------
------------CLGL-I------LVH-------------------AH------------------------
EEE-----N-DVVKGNF----------------DI-------------------------------------
------------------------SKI---------------------------S-----------------
-----GDWYSILLASDIK--------EKIEENGSMRVFVKD-------IEVLSNSS--------LI-----F
TMH----TKVNGKCTKISLICNKTEK-DGEYDVV--------------------------------------
--------H---------DGYNLF---RIIETAYEDYIIFHL-----NNVNQ-E-Q----EFQLMELYG---
------------------------------------------------------------------------
--------RK-------------PDV-------------S------------------------PKVKEK--
---------FVRY----------C---------------QGMEIP-------------------------KE
NILDL------------------------------------------------------------------T
QV----------------------------------------D-----------------------------
----------------------------------------R-------------------------------
-----------------------------C------------------------------------------
----------------------------------------------------LQA-----------------
----------RQSEAAQVS-----------------------------------------------------
------------------------------------------------------------------------
-------------------SAE--------------------------------------------------
--------------------------------------
>ClupLCN9_XP_022279338/1-181 .1 epididymal-specific lipocalin-9 isoform X1 [Canis lupus familiaris]
------------------------------------------------------------------------
------------------------------------------------------------------------
------------------------------------------------------------------------
-------------------MA------------------L----------LL--L-----------------
------------SLGL-S------LVS-------------------TQ------------------------
ELN-----PQAIVRKNY----------------DM-------------------------------------
------------------------AKV---------------------------S-----------------
-----GVWYSVSMASDDM--------KRIEKDGDLRVFIQN-------IESLEDGS--------LK-----F
NFQ----FMVLGECVKVAVVCEKTDR-NGEYTVN--------------------------------------
--------Y---------EGDNRV---LLSETDYKLYITFHL-----RNMRN-G-T----ETNVLALYG---
------------------------------------------------------------------------
--------RV-------------PDL-------------S------------------------PSFLER--
---------FEKV----------C---------------RKYGLG-------------------------PQ
NILSL------------------------------------------------------------------S
DQ----------------------------------------ND----------------------------
------------------------------------------------------------------------
-----------------------------C------------------------------------------
----------------------------------------------------CK------------------
--------YKK-------------------------------------------------------------
------------------------------------------------------------------------
------------------------------------------------------------------------
--------------------------------------
>ClupVEG_NP_001003190/1-174 .1 major allergen Can f 1 precursor [Canis lupus familiaris]
------------------------------------------------------------------------
------------------------------------------------------------------------
------------------------------------------------------------------------
-------------------MK---------------T--L----------LLT-I-----------------
------------GFSL-I----------------------------AILQ----------------------
AQD-----TPALGKDTV----------------A--------------------------------------
--------------------------V---------------------------S-----------------
-----GKWYLKAMTADQE-----VPE-K-----PDSVTPMI-------LKAQKGGN--------LEAK---I
TMLTN------GQCQNITVVLHKTSE-PGKYTA---------------------------------------
--------Y---------EGQRVV---FIQPSPVRDHYILYC-----EGELH-G-R----QIRMAKLLG---
------------------------------------------------------------------------
--------RD-------------PEQ-------------S------------------------QEALED--
---------FREF----------S---------------RAKGLN-------------------------QE
-ILEL-AQ---------------------------------------------------------------S
------------------------------------------E-----------------------------
------------------------------------------------------------------------
----------------------------TCS------------PGGQ-------------------------
------------------------------------------------------------------------
------------------------------------------------------------------------
------------------------------------------------------------------------
------------------------------------------------------------------------
--------------------------------------
>PparOBP_XP_019286737/1-240 .1 PREDICTED: odorant-binding protein-like [Panthera pardus]
------------------------------------------------------------------------
------------------------------------------------------------------------
------------------------------------------------------------------------
-------------------MK---------------I--L----------LL--------------------
------------LLGV-V------LVCG------------------GRLPLPDDRLPLPDGRLRLPDGRLPL
SDG-----RQPLPDGRL------PLPDGRLPLPDSR------------------------------------
------PPLQ-----------DNLAEL---------------------------S-----------------
-----GEWNTLLVAATNS--------DKIS-NGPFPGYMRKAD-----VDITNGTV--------------VF
KFS----VMTNGLCTEKSAVGTIGRD-K-----------FINIG----------------------------
--------Y---------TNQNIL---NIFSANSHSIVI-NM-----NTRRN--------TAQAFVLLG---
------------------------------------------------------------------------
--------RR---LHP-----------------------D------------------------DNDFAR--
---------FREL----------M---------------RENNIP-------------------------EE
NLIDM------------------------------------------------------------------S
KT----------------------------------------E-----------------------------
------------------------------------------------------------------------
----------------------------KCPKNES----STTRPEH--------------------------
-------------------------------------------------SASLRT-----------------
----------RNTVFPM-------------------------------------------------------
------------------------------------------------------------------------
------------------------------------------------------------------------
--------------------------------------
>PparSAL_XP_019309705/1-182 .1 PREDICTED: allergen Fel d 4 [Panthera pardus]
------------------------------------------------------------------------
------------------------------------------------------------------------
------------------------------------------------------------------------
-------------------MK------------------L----------LL--L-----------------
------------CLGL-I------LVC-------------------AH------------------------
EEE-----N-V-VRSNI----------------DI-------------------------------------
------------------------SKL---------------------------S-----------------
-----GEWYSILLATDVK--------EKIEENGSMRVFVKH-------IKALDNSS--------LS-----F
VFH----TKENGKCTKIFLVADKT-K-DGVYSVV--------------------------------------
--------Y---------DGYNVF---SIVETVYDEYILLHL-----VNFDK-K-K----PFQLVEFYA---
------------------------------------------------------------------------
--------RE-------------PDV-------------S------------------------QKLKEK--
---------FVKY----------C---------------QEHGIV-------------------------KE
NILDL------------------------------------------------------------------T
EV----------------------------------------D-----------------------------
----------------------------------------R-------------------------------
-----------------------------C------------------------------------------
----------------------------------------------------LQA-----------------
----------RGSEVA--------------------------------------------------------
------------------------------------------------------------------------
------------------------------------------------------------------------
--------------------------------------
>PparLCN9_XP_019291393/1-191 .1 PREDICTED: epididymal-specific lipocalin-9 [Panthera pardus]
------------------------------------------------------------------------
------------------------------------------------------------------------
------------------------------------------------------------------------
-------------------MA------------------L----------FL--L-----------------
------------TLGL-S------LVS-------------------AQ------------------------
ELN-----PQAIVQKNY----------------NM-------------------------------------
------------------------AKV---------------------------S-----------------
-----GIWYPVSMASDDI--------KRIEENGDLRVFIRN-------IESLEDGR--------LR-----F
HFR----TMVHGECEHVAMVCEKAER-DGEYSVS--------------------------------------
--------H---------EGDNTV---LLLETDYRQYITFHL-----RNVRN-G-T----QTTVLALY----
------------------------------------------------------------------------
------------------------------------------------------------------------
------------V----------C---------------RKYGLG-------------------------PQ
NIISL------------------------------------------------------------------G
NQ----------------------------------------GEP---------------------------
------------------------------------------------------------------------
--------------------------PASC------------------------------------------
----------------------------------------------------ASS-PGPG------------
-------VFRR-------------------------------------------------------------
------------------------------------------------------------------------
------------------VPGPQGW---------------------------------------GWRPQRGS
I-------------------------------------
>PparVEG_XP_019291541/1-180 .1 PREDICTED: major allergen Can f 1-like isoform X1 [Panthera pardus]
------------------------------------------------------------------------
------------------------------------------------------------------------
------------------------------------------------------------------------
-------------------MK---------------A--L----------LLA-V-----------------
------------GLGL-I----------------------------TVLQ----------------------
AQD-----PPALGEDMT----------------A--------------------------------------
--------------------------M---------------------------S-----------------
-----GKWYLKAMITDRE-----TSQKK-----PELVTPMI-------LTVLEGGN--------LKAE---T
TLLIN------GQCKEVELILEKTSE-PNKYMA---------------------------------------
--------Y---------GGKRVV---YIKPTEVKDHYILYC-----EGEIQ-G-K----QVRMAKLVG---
------------------------------------------------------------------------
--------RD-------------PES-------------N------------------------EEALEN--
---------FQEF----------L---------------RDKGFS-------------------------QE
-IFFP-KQ---------------------------------------------------------------S
------------------------------------------D-----------------------------
------------------------------------------------------------------------
----------------------------TCP------------PGTDQ------------------------
-----------------------------------------------------EPEA---------------
------------------------------------------------------------------------
------------------------------------------------------------------------
------------------------------------------------------------------------
--------------------------------------
>OcunOBP_XP_008251916/1-160 .1 PREDICTED: female-specific lacrimal gland protein-like [Oryctolagus cuniculus]
------------------------------------------------------------------------
------MR-TM-------------------------------------------------------------
------------------------------------------------------------------------
-------------------MK---------------A--L----------LLA-L-----------------
------------VVGV-A--------C-------------------A-------------------------
---------------DV----------------DP-------------------------------------
------------------------TQV---------------------------S-----------------
-----GPWRTVAIASDNP--------ALTADGGPLRVLLRN-------IQCDEGCNALT------------I
TFF----VRENGVCTLHTVVAQRNAD-D-VYATD--------------------------------------
--------F---------EGQNYF---KFLEQDNGHIVFLGQ-----NVGAD-G-T----VSRITLAAA---
------------------------------------------------------------------------
--------RD-------------QEL-------------S------------------------DEHLAR--
---------FTAL----------T---------------EKTGIP-------------------------RE
NV----------------------------------------------------------------------
------------------------------------------------------------------------
------------------------------------------------------------------------
------------------------------------------------------------------------
------------------------------------------------------------------------
------------------------------------------------------------------------
------------------------------------------------------------------------
------------------------------------------------------------------------
--------------------------------------
>OcunOBP_XP_008251834/1-174 .1 PREDICTED: odorant-binding protein [Oryctolagus cuniculus]
------------------------------------------------------------------------
----MVMKMTV-------------------------------------------------------------
------------------------------------------------------------------------
-------------------TK---------------A--L----------LLA-L-----------------
------------TVGV-A--------C-------------------A-------------------------
---------------DV----------------DP-------------------------------------
------------------------AQL---------------------------S-----------------
-----GPWRTSAMASDNL--------EMILKDGPFQMLFRE-------MECNEECNALN------------V
FFY----VKKNKVCTPHRVVAQKNAD-G-IYTTD--------------------------------------
--------F---------EGQTSF---QFHEVDPVRQIIFIN-----NMGSK-G-K----TSRLSFFVV---
------------------------------------------------------------------------
--------KL-------------RIV-------------N------------------------DDPPED--
---------YARL----------T---------------EQNGIP-------------------------RK
YIRRV-AD---------------------------------------------------------------T
------------------------------------------D-----------------------------
------------------------------------------------------------------------
----------------------------TC-------------PP---------------------------
------------------------------------------------------------------------
------------------------------------------------------------------------
------------------------------------------------------------------------
------------------------------------------------------------------------
--------------------------------------
>OcunSAL_CCC15303/1-182 .1 lipocalin allergen Ory c 4 precursor, partial [Oryctolagus cuniculus]
------------------------------------------------------------------------
------------------------------------------------------------------------
------------------------------------------------------------------------
-------------------MK------------------L----------LW--L-----------------
------------CLGL-I------LIC-------------------AP------------------------
KRG-----D---AHSHS----------------EV-------------------------------------
------------------------SQI---------------------------S-----------------
-----GEWYSVLLASDHR--------EKIEENGSMRVFVEY-------IHVWKNSS--------LS-----F
KFH----TPVNGKCTELFLTCDPTED-NHVYTVE--------------------------------------
--------Y---------DGHNVF---SILDMVPDDYIIFHL-----INHNN-G-E----SFQLMELYG---
------------------------------------------------------------------------
--------RG-------------LDV-------------R------------------------SDIREK--
---------FVQL----------C---------------QERGIV-------------------------EE
NILDL------------------------------------------------------------------T
KV----------------------------------------D-----------------------------
----------------------------------------R-------------------------------
-----------------------------C------------------------------------------
----------------------------------------------------LYA-----------------
----------RDGGAA--------------------------------------------------------
------------------------------------------------------------------------
------------------------------------------------------------------------
--------------------------------------
>HglaOBP_XP_004867439/1-217 .1 female-specific lacrimal gland protein [Heterocephalus glaber]
------------------------------------------------------------------------
------MEQRY-------------------------------------------------------------
------KTDGSSDSLQHLSSSN--------------LPL---------------------------------
-----------EKKRHSNKMK---------------I--L----------TLA-L-----------------
------------AVGL-A--------C-------------------AS------------------------
--------------QHL----------------DP-------------------------------------
------------------------VKI---------------------------N-----------------
-----GDWRSIYIAADKA--------EKIEEGGELRAYFRH-------IECQDECRNLS------------I
RFF----VKLDRVCQEFTVVGVKDEK-SGVYITD--------------------------------------
--------Y---------AGKNYF---TVVESTEYITQFSDM-----NVDEK-G-T----KTNAVLIAA---
------------------------------------------------------------------------
--------KR-------------DSL-------------T------------------------EEEKQK--
---------FVQL----------A---------------EEKGIP-------------------------TE
NIRNV-IA---------------------------------------------------------------T
------------------------------------------DDN--V-TGVFA------IFSKTTE-----
------------S-----------------------------------------------------------
---------------------------FMC------------------------------------------
------------------------------------------------------------------------
------------------------------------------------------------------------
------------------------------------------------------------------------
------------------------------------------------------------------------
--------------------------------------
>HglaOBP_XP_004867396/1-170 .1 female-specific lacrimal gland protein-like [Heterocephalus glaber]
------------------------------------------------------------------------
------------------------------------------------------------------------
------------------------------------------------------------------------
-------------------MY---------------I--F----------LFA-L-----------------
------------AVGL-A--------C-------------------AH------------------------
--------------LPI----------------LP-------------------------------------
------------------------EQI---------------------------N-----------------
-----GEWRTLFMASDNV--------DKIEDGGDLKAFLRH-------FQCFQGCRKLS------------A
RFY----IKLFGECREVSALGIKRNT-NGPYVAD--------------------------------------
--------Y---------AGQNSF---EIIDKGDEDIVFSST-----NVDVR-G-R----RTRVLLMAG---
------------------------------------------------------------------------
--------KR-------------NSI-------------T------------------------PEQERR--
---------FAQL----------T---------------EENGIP-------------------------RE
NIKNI-LN---------------------------------------------------------------S
------------------------------------------D-----------------------------
------------------------------------------------------------------------
----------------------------TC-------------PN---------------------------
------------------------------------------------------------------------
------------------------------------------------------------------------
------------------------------------------------------------------------
------------------------------------------------------------------------
--------------------------------------
>HglaOBP_EHA98383/1-154 .1 Odorant-binding protein, partial [Heterocephalus glaber]
------------------------------------------------------------------------
------------------------------------------------------------------------
------------------------------------------------------------------------
------------------------------------------------------------------------
------------------------------------------------------------------------
------------------------------------------------------------------------
--------------------------I---------------------------N-----------------
-----GDWCSIYIAADNV--------EKIEERGELRAYFCH-------IECQDECRNLSGGDRIMRNKHCCV
GLS----FRLDGVCQEFTVVGVKDEK-SGVYITD--------------------------------------
--------Y---------VGKNYF---TVVESTEYITLFSNI-----IVDEK-G-T----KMNVVLVAA---
------------------------------------------------------------------------
--------KR-------------DSL-------------T------------------------EKEKQK--
---------FAQL----------A---------------EEKGIP-------------------------TE
NIRNV-IA---------------------------------------------------------------T
------------------------------------------------------------------------
------------------------------------------------------------------------
------------------------------------------------------------------------
------------------------------------------------------------------------
------------------------------------------------------------------------
------------------------------------------------------------------------
------------------------------------------------------------------------
--------------------------------------
>HglaLCN9_XP_021117204/1-203 .1 epididymal-specific lipocalin-9 isoform X2 [Heterocephalus glaber]
------------------------------------------------------------------------
------------------------------------------------------------------------
------------------------------------------------------------------------
-------------------ML------------------L----------LL--L-----------------
------------GLVL-S------LAL-------------------AQ------------------------
KLY-----PEEIVEQDF----------------NM-------------------------------------
------------------------TRA---------------------------A-----------------
-----GSWSSISLASDNV--------MWIGVNGDLHLFIRT-------IELLLNSS--------LL-----F
HFR----FWMQGECVFVTVVCEKTPK-NAEFSTV--------------------------------------
--------Y---------RGENKV---LILETDYWMYIIFYL-----KNVRF-G-I----ETQVLALYG---
------------------------------------------------------------------------
--------TD-------------PWLPGTPDLAWAAALCT------------------------APDLGR--
---------GSLS----------P---------------HRTGLG--------TPDPAYTS---------PQ
SVLRAHPS---------------------------------------------------------------A
QR----------------------------------------PLAGQI------------------------
------------------------------------------------------------------------
------------------------------------------------------------------------
------------------------------------------------------------------------
------------------------------------------------------------------------
------------------------------------------------------------------------
------------------------------------------------------------------------
--------------------------------------
>HglaSAL_XP_004849618/1-181 .1 major urinary protein 20-like [Heterocephalus glaber]
------------------------------------------------------------------------
------------------------------------------------------------------------
------------------------------------------------------------------------
-------------------MK------------------L----------LL--L-----------------
------------CLGL-T------LFC-------------------TH------------------------
GEG-----S-AVVRSNF----------------DL-------------------------------------
------------------------EKI---------------------------S-----------------
-----GKWYSVLLASDKK--------EKIEEDGSMRVFVEF-------IYALKNSS--------IF-----F
KFH----IHVNGECTELPLVADKKG--DGVYAVD--------------------------------------
--------Y---------DGHNKF---HIVETDYDNYIIFHL-----KNVNS-G-E----TFQLLELYG---
------------------------------------------------------------------------
--------RK-------------PDV-------------G------------------------PELKEK--
---------FREF----------S---------------QENGVV-------------------------PE
NILDL------------------------------------------------------------------T
SV----------------------------------------D-----------------------------
----------------------------------------R-------------------------------
-----------------------------C------------------------------------------
----------------------------------------------------LQA-----------------
----------RDEK----------------------------------------------------------
------------------------------------------------------------------------
------------------------------------------------------------------------
--------------------------------------
>HglaLCN9_XP_004848927/1-178 .1 epididymal-specific lipocalin-9 isoform X3 [Heterocephalus glaber]
------------------------------------------------------------------------
------------------------------------------------------------------------
------------------------------------------------------------------------
-------------------ML------------------L----------LL--L-----------------
------------GLVL-S------LAL-------------------AQ------------------------
KLY-----PEEIVEQDF----------------NM-------------------------------------
------------------------TRA---------------------------A-----------------
-----GSWSSISLASDNV--------MWIGVNGDLHLFIRT-------IELLLNSS--------LL-----F
HFR----FWMQGECVFVTVVCEKTPK-NAEFSTV--------------------------------------
--------Y---------RGENKV---LILETDYWMYIIFYL-----KNVRF-G-I----ETQVLALYG---
------------------------------------------------------------------------
--------RI-------------PVL-------------S------------------------DPLLDR--
---------FEKA----------Y---------------RKYGMG-------------------------PR
NTINL------------------------------------------------------------------A
EK----------------------------------------DLCQY-------------------------
------------------------------------------------------------------------
------------------------------------------------------------------------
------------------------------------------------------------------------
------------------------------------------------------------------------
------------------------------------------------------------------------
------------------------------------------------------------------------
--------------------------------------
>HglaVEG_XP_004849648/1-180 .1 von Ebner gland protein 1 isoform X3 [Heterocephalus glaber]
------------------------------------------------------------------------
------------------------------------------------------------------------
------------------------------------------------------------------------
-------------------MK---------------T--L----------ILT-F-----------------
------------GLGL-L----------------------------AALR----------------------
AQD-----LPGVEEENQ----------------E--------------------------------------
--------------------------V---------------------------SG----------------
----TGTWYLKAVASDKK-----IPGKN----ESLSVTPIM-------VKSLEGGS--------VELK---F
TVLVG------GQCHEISVILEKTDE-PGKYTA---------------------------------------
--------Y---------EGRHVV---YVIPLSVQDHYVLYS-----ENNWV-R-H----QIRMAKLLG---
------------------------------------------------------------------------
--------RD-------------PEV-------------N------------------------QEALEE--
---------FEKV----------V---------------EARGLK-------------------------TD
SISIP-KQRAEA------------------------------------------------------------
------------------------------------------------------------------------
------------------------------------------------------------------------
-----------------------------CS------------PGSA-------------------------
------------------------------------------------------------------------
------------------------------------------------------------------------
------------------------------------------------------------------------
------------------------------------------------------------------------
--------------------------------------
>HglaVEG_XP_004849001/1-180 .1 von Ebner gland protein 1-like isoform X3 [Heterocephalus glaber]
------------------------------------------------------------------------
------------------------------------------------------------------------
------------------------------------------------------------------------
-------------------MK---------------T--L----------ILT-F-----------------
------------GLGL-L----------------------------AALR----------------------
AQD-----LPGVEEENQ----------------E--------------------------------------
--------------------------V---------------------------SG----------------
----TGTWYLKAVASDKK-----ILGKN----ESVSVTPIM-------VKSLEGGS--------VELK---F
TVLVG------GQCHEISVILEKTDE-PGKYTA---------------------------------------
--------Y---------EGKQVV---HIITTGVQDHYTLYS-----ESKWD-S-H----VIRTVTLMG---
------------------------------------------------------------------------
--------RD-------------PEV-------------N------------------------QEALEE--
---------FEKV----------V---------------EARGLK-------------------------TD
SISIP-KQRAEA----------------------------------------------------------CS
------------------------------------------------------------------------
------------------------------------------------------------------------
-------------------------------------------PGSA-------------------------
------------------------------------------------------------------------
------------------------------------------------------------------------
------------------------------------------------------------------------
------------------------------------------------------------------------
--------------------------------------
>HglaOBP_EHB05606/1-176 .1 Odorant-binding protein 2b [Heterocephalus glaber]
------------------------------------------------------------------------
------------------------------------------------------------------------
------------------------------------------------------------------------
-------------------MK---------------T--L----------LLTPV-----------------
------------LLAL-V----------------------------AALR----------------------
AKD-----ALSLQPEEP----------------D--------------------------------------
--------------------------I---------------------------T-----------------
-----GTRYMKAIVTNGN-----LTHG------PRQAFPVT-------VMAWEGVN--------FETR---I
TFMWR------GGCYKDRLHLQKTTE-PGKYTL---------------------------------------
--------W---------NHTH-I---HTEELAVKDHSACYA-----EHQLPLG-E----TMHVGYLMG---
------------------------------------------------------------------------
--------RT-------------PEE-------------N------------------------PEALEE--
---------FRKF----------V---------------QRKRLP-------------------------QE
KIVIP-EQ---------------------------------------------------------------R
------------------------------------------E-----------------------------
------------------------------------------------------------------------
----------------------------SCV------------PERD-------------------------
------------------------------------------------------------------------
------------------------------------------------------------------------
------------------------------------------------------------------------
------------------------------------------------------------------------
--------------------------------------
>HglaVEG_EHB05607/1-166 .1 Von Ebner gland protein 2 [Heterocephalus glaber]
------------------------------------------------------------------------
------------------------------------------------------------------------
------------------------------------------------------------------------
-------------------MK---------------T--L----------ILT-F-----------------
------------GLGL-L----------------------------AALR----------------------
AQD-----LPGVEEENQ----------------E--------------------------------------
--------------------------V---------------------------SG----------------
----TGTWYLKAVASDKK-----IPGKN----ESLSVTPIM-------VKSLEGGS--------VELK---F
TVLVG------GQCHEISVILEKTDE-PGKYTA---------------------------------------
--------Y---------EGRHVV---YVIPLSVQDHYVLYS-----ENNWV-R-H----QIRMAKLLG---
------------------------------------------------------------------------
--------ES-------------PHL-------------S--------------------------------
------------------------------------------------------------------------
------------------------------------------------------------------------
------------------------------------------------------------------------
------------------------------------------------------------------------
-------------------------------------------PGTWQ------------------------
-----------------------------------------------------PPAAALPFLPFL-------
-----LPPLP--------------------------------------------------------------
------------------------------------------------------------------------
------------------------------------------------------------------------
--------------------------------------
>HglaVEG_XP_021117450/1-295 .1 von Ebner gland protein 1 isoform X2 [Heterocephalus glaber]
------------------------------------------------------------------------
------------------------------------------------------------------------
------------------------------------------------------------------------
-------------------MK---------------T--L----------ILT-F-----------------
------------GLGL-L----------------------------AALR----------------------
AQD-----LPGVEEENQ----------------E--------------------------------------
--------------------------V---------------------------SG----------------
----TGTWYLKAVASDKK-----IPGKN----ESLSVTPIM-------VKSLEGGS--------VELK---F
TVLVG------GQCHEISVILEKTDE-PGKYTA---------------------------------------
--------Y---------EGRHVV---YVIPLSVQDHYVLYS-----ENNWV-R-H----QIRMAKLLG---
------------------------------------------------------------------------
--------RD-------------PEV-------------N------------------------QEALEE--
---------FEKV----------V---------------EARGLK-------------------------TD
SISIP-KQRGRK----------------------------------------------------------GT
------------------------------------------A-----------------------------
------------------------------------------------------------------------
----------------------------LPA------------PGSLRKGQAQLALGLLAGAREMLADRGSR
GPVEFPGPQPWFSLFSRSLLSRKRLGPESRALKRPWRPHRSPPATHTGQPRRLPPRAPLPFRNKQ-------
-----LQPLPDSSFLSVGSGEPQGDF----------------------------------------------
------------------------------------------------------------------------
------------------------------------------------------------------------
--------------------------------------
>HglaVEG_XP_021117395/1-295 .1 von Ebner gland protein 1-like isoform X2 [Heterocephalus glaber]
------------------------------------------------------------------------
------------------------------------------------------------------------
------------------------------------------------------------------------
-------------------MK---------------T--L----------ILT-F-----------------
------------GLGL-L----------------------------AALR----------------------
AQD-----LPGVEEENQ----------------E--------------------------------------
--------------------------V---------------------------SG----------------
----TGTWYLKAVASDKK-----ILGKN----ESVSVTPIM-------VKSLEGGS--------VELK---F
TVLVG------GQCHEISVILEKTDE-PGKYTA---------------------------------------
--------Y---------EGKQVV---HIITTGVQDHYTLYS-----ESKWD-S-H----VIRTVTLMG---
------------------------------------------------------------------------
--------RD-------------PEV-------------N------------------------QEALEE--
---------FEKV----------V---------------EARGLK-------------------------TD
SISIP-KQRGRK----------------------------------------------------------GT
------------------------------------------A-----------------------------
------------------------------------------------------------------------
----------------------------LPD------------PGSLRTGQAQLAPGLLAGAGEMLADRGSR
GPVEFPGPQPWFSLFSRSLLSRKRLGPESRALKRPWRPHRSPPATHTGQPRRLPPRAPLPFRNKQ-------
-----LQPLPDSSFLSVGSGAPQGDF----------------------------------------------
------------------------------------------------------------------------
------------------------------------------------------------------------
--------------------------------------
>HglaOBP_XP_021117199/1-178 .1 odorant-binding protein 2b-like [Heterocephalus glaber]
------------------------------------------------------------------------
------------------------------------------------------------------------
------------------------------------------------------------------------
-------------------MK---------------T--L----------LLTPV-----------------
------------LLAL-V----------------------------AALR----------------------
AQD-----PLSLQPEEP----------------D--------------------------------------
--------------------------L---------------------------T-----------------
-----GTWYTKALVSNMT-----VPGRK----MFKVAFPFT-------MTAQEGGS--------LEAR---V
TLMIK------GQCHVKEILMQKTAE-PGKYSA---------------------------------------
--------F---------GGRKLI---YVEELPVKDHYIFYC-----KEQGP-G-K----TFGVGKLVG---
------------------------------------------------------------------------
--------RT-------------PEE-------------N------------------------PEALEE--
---------FRKF----------V---------------QRKRLP-------------------------QE
KIVIP-EQ---------------------------------------------------------------R
------------------------------------------E-----------------------------
------------------------------------------------------------------------
----------------------------SCV------------PERD-------------------------
------------------------------------------------------------------------
------------------------------------------------------------------------
------------------------------------------------------------------------
------------------------------------------------------------------------
--------------------------------------
>HglaOBP_EHB03250/1-140 .1 Odorant-binding protein 2b, partial [Heterocephalus glaber]
------------------------------------------------------------------------
------------------------------------------------------------------------
------------------------------------------------------------------------
------------------------------------------------------------------------
------------------------------------------------------------------------
------------------------------------------------------------------------
--------------------------F---------------------------T-----------------
-----GTWYMKAAVAKKT-----PPERK----KPWKMSPMT-------VTALEDGK--------WEAK---I
TFMKK------GQCHEKKIMMQKTEE-PGKYSA---------------------------------------
--------L---------QGKKLI---YVEQLPVKDHYIFYC-----EDQRF-R-K----TFAMGKLMG---
------------------------------------------------------------------------
--------RT-------------PEE-------------N------------------------PEALEE--
---------FKKF----------M---------------KRKGLP-------------------------QD
NIVIP-EQ---------------------------------------------------------------K
------------------------------------------G-----------------------------
------------------------------------------------------------------------
------------------------------------------------------------------------
------------------------------------------------------------------------
------------------------------------------------------------------------
------------------------------------------------------------------------
------------------------------------------------------------------------
--------------------------------------
>HglaOBP_XP_004849649/1-283 .1 odorant-binding protein 2a [Heterocephalus glaber]
------------------------------------------------------------------------
------------------------------------------------------------------------
------------------------------------------------------------------------
-------------------MK---------------T--P----------QLAIL-----------------
------------LLGL-E----------------------------ATLE----------------------
AQD-----PLFFHPEQR----------------NVVG-------------EKLAW--VML-GSW--------
---------------------LSLLQF---------------------------T-----------------
-----GTWYMKAAVAKKT-----PPERK----KPWKMSPMT-------VTALEDGK--------WEAK---I
TFMKK------GQCHEKKIMMQKTEE-PGKYSA---------------------------------------
--------L---------QGKKLI---YVEQLPVKDHYIFYC-----EDQRF-R-K----TFAMGKLMG---
------------------------------------------------------------------------
--------RT-------------PEE-------------N------------------------PEALEE--
---------FKKF----------M---------------KREGLP-------------------------QD
NIVIP-EQ---------------------------------------------------------------K
------------------------------------------GWK----------------HTIYVYF----
------------LPGKNH-----------------AIAYFKGYMNYMYYQMMMVMAHTLDED---PKA----
-------------------LGMFQEFVDSKN------------LKINE------------------------
---------------------------------------------------LINPPRTDACRTRN-------
-------GKRTGPSSHVSPSFCCQ------------------------------------------------
------------------------------------------------------------------------
------------------------------------------------------------------------
--------------------------------------
>HglaOBP_XP_021117455/1-172 .1 late lactation protein B isoform X1 [Heterocephalus glaber]
------------------------------------------------------------------------
------------------------------------------------------------------------
------------------------------------------------------------------------
-------------------MK---------------T--L----------ACTIL-----------------
------------LFSL-V----------------------------ASLQ----------------------
AQD--------AEPEGH----------------N--------------------------------------
--------------------------M---------------------------E-----------------
-----GTWYLKAMVTSKK-----MPETM----KPKKSYPVT-------MTALDNGN--------YEVQ---L
SFFYK------DKCEEKTIEMQRTKD-PKKFKT---------------------------------------
--------T---------Q-NIIV---SVQEMSVKDHFIFYI-----EHQVF-G-M----PIRIAKLLA---
------------------------------------------------------------------------
--------RT-------------PEE-------------N------------------------PEALGE--
---------FKKF----------M---------------KRKKLN-------------------------VE
YLVIP-QQ---------------------------------------------------------------S
------------------------------------------G-----------------------------
------------------------------------------------------------------------
----------------------------FPE--------AG-------------------------------
------------------------------------------------------------------------
------------------------------------------------------------------------
------------------------------------------------------------------------
------------------------------------------------------------------------
--------------------------------------
>HglaOBP_XP_021117222/1-224 .1 odorant-binding protein 2b-like [Heterocephalus glaber]
--------MCG-----------------------------------------------RG------------
------------------------------------------------------------------------
-----------------VVSASCTLAL----------ATGDIK-----GVR---------------READTA
SSRLWE---TCSAASTALEMK---------------S--L----------LLTLM-----------------
------------LLGL-G----------------------------AALP----------------------
AEG-----PLSFLSEEL----------------D--------------------------------------
--------------------------I---------------------------T-----------------
-----GPWFLKGVVANKN-----LLEEN----KPRKAFPMM-------MKALERGN--------WEAD---I
TYLQK------GRCYEERVLLQKTEE-PGKYSA---------------------------------------
--------Y---------GGKMSV---NVVGLSVQDHFLFYT-----EHLFH-G-K----MIRAGSLMG---
------------------------------------------------------------------------
--------RT-------------PEE-------------N------------------------REALEE--
---------FEKF----------T---------------QHNGLP-------------------------RE
DIFIP-EQ---------------------------------------------------------------R
------------------------------------------E-----------------------------
------------------------------------------------------------------------
----------------------------NCV------------PEND-------------------------
------------------------------------------------------------------------
------------------------------------------------------------------------
------------------------------------------------------------------------
------------------------------------------------------------------------
--------------------------------------
>HglaOBP_EHA98724/1-354 .1 Late lactation protein B [Heterocephalus glaber]
MLLLLLTTGLSLLSVL--RAKRPLMTPADAKEVTVPGKGIWYI-IRWTGDVPIPAKVETQPLPPFTFIRNKG
TQFELRMNFRFRSVCFPFDMELDEFIIPGAFYSTMGYFISIHFLPGNEYAIAFYKGMTAYVFYEMMELIGRT
LNENPDALRTFEEYVEWKGRNKSEIIN----------P-PDT------------------------------
-----------GCE-QSLEMK---------------T--L----------ACTIL-----------------
------------LFSL-V----------------------------ASLQ----------------------
AQD--------AEPEGH----------------N--------------------------------------
--------------------------M---------------------------E-----------------
-----GTWYLKAMVTSKK-----MPETM----KPKKSYPVT-------MTALDNGN--------YEVQ---L
SFFYK------DKCEEKTIEMQRTKD-PKKFKT---------------------------------------
--------T---------Q-NIIV---SVQEMSVKDHFIFYI-----EHQVF-G-M----PIRIAKLLA---
------------------------------------------------------------------------
--------RT-------------PEE-------------N------------------------PEALGE--
---------FKKF----------M---------------KRKKLN-------------------------VE
YLVIP-QQ---------------------------------------------------------------S
------------------------------------------G-----------------------------
------------------------------------------------------------------------
------------------------------T--------QGLWFGS--------------------------
------------------------------------------------------------------------
------------------------------------------------------------------------
------------------------------------------------------------------------
------------------------------------------------------------------------
--------------------------------------
>HglaOBP_EHB03249/1-140 .1 Odorant-binding protein 2b, partial [Heterocephalus glaber]
------------------------------------------------------------------------
------------------------------------------------------------------------
------------------------------------------------------------------------
------------------------------------------------------------------------
------------------------------------------------------------------------
------------------------------------------------------------------------
--------------------------I---------------------------T-----------------
-----GPWFLKGVVANKN-----LLEEN----KPRKAFPMM-------MKALERGN--------WEAD---I
TYLRK------GRCYEERVLLQKTEE-PGKYSA---------------------------------------
--------Y---------GGKMSV---NVVGLSVQDHFLFYT-----EHLFH-G-K----MIRAGSLMG---
------------------------------------------------------------------------
--------RT-------------PEE-------------S------------------------REALEE--
---------FEKF----------T---------------QHNGLP-------------------------RE
DIFIP-EQ---------------------------------------------------------------R
------------------------------------------G-----------------------------
------------------------------------------------------------------------
------------------------------------------------------------------------
------------------------------------------------------------------------
------------------------------------------------------------------------
------------------------------------------------------------------------
------------------------------------------------------------------------
--------------------------------------
>HglaVEG_XP_021117454/1-228 .1 lipocalin-1-like isoform X2 [Heterocephalus glaber]
------------------------------------------------------------------------
------MESKPS------------------------------------------------------------
------RATSPADFRRLCAGSRGSVPAF--RVAQHRTKLSNS------------------------------
-----------RESRRSVDMG---------------TVRL---------VLLT-S-----------------
------------GLSL-F----------------------------SV------------------------
VQA------------------------------DM-------------------------------------
------LPLTPASS----------EEL---------------------------------------------
----LGTWYIIRWAGDMP-----IPGRKKTSPLPPFTFIRN----------------------RIS----KL
EFRMN--IKKSTGCFLFKLPLDEFDA-IGVFHA---------------------------------------
--------W---------SGHFII--IQFL-LGKDHAIAYYQ-----------G-RMDNTIYKMMMLVG---
------------------------------------------------------------------------
--------RT-------------VDE-------------N------------------------SDALRF--
---------FQVF----------V---------------EKRGLN-------------------------KT
LIISP------------------------------------------------------------------P
HA----------------------------------------D-----------------------------
------------------------------------------------------------------------
----------------------------NCK-----------------------------------------
------------------------------------------------------------------------
--------LTRDY-----------------------------------------------------------
------------------------------------------------------------------------
------------------------------------------------------------------------
--------------------------------------
>UmarOBP_XP_008692565/1-215 .1 PREDICTED: odorant-binding protein-like [Ursus maritimus]
------------------------------------------------------------------------
------------------------------------------------------------------------
------------------------------------------------------------------------
-------------------MK---------------I--L----------LLS-L-----------------
------------VLAV-V--------C-------------------D-------------------------
AQ----------------------------------------------------------------------
------LPLI-----------HQLTQL---------------------------P-----------------
-----GQWETMYLAASNP--------DKISDNGPFKGYMRR-------IEVDMARRQIS------------F
HFY----AKINGQCTEKSVVGGIGTN-N-AITVDCKYTRFTDILRLKSYSVLEKASHKASSGPDVFNPTTSI
TCITFTNRH---------EGTNDF---QIIDMTPNSIIGYDV-----NVDEE-G-N----TTDIVLLFG---
------------------------------------------------------------------------
--------RG-------------AQA-------------D------------------------EKAVEK--
---------FKQF----------T---------------RQRNIP-------------------------EE
NIIKV-TG---------------------------------------------------------------T
----------------------------------------GG------------------------------
------------------------------------------------------------------------
------------------------------------------------------------------------
------------------------------------------------------------------------
------------------------------------------------------------------------
------------------------------------------------------------------------
------------------------------------------------------------------------
--------------------------------------
>UmarSAL_XP_008706189/1-190 .1 PREDICTED: allergen Fel d 4-like isoform X3 [Ursus maritimus]
------------------------------------------------------------------------
------------------------------------------------------------------------
------------------------------------------------------------------------
-------------------MK------------------L----------LV--L-----------------
------------CLGL-I------LVC-------------------AH------------------------
EEG-----N-DVVRRNF----------------DV-------------------------------------
------------------------SKI---------------------------S-----------------
-----GYWYSVLLASDVR--------EKIEENGSMRVFVNH-------IEVLSNSS--------LF-----F
NMH----IKVDGKCTELALLSDKTEK-DGDYSVE--------------------------------------
--------Y---------DGYNVF---RIVETDYTDYIIFHL-----VNFNE-K-D----SFQLIELYA---
------------------------------------------------------------------------
--------RE-------------PDT-------------S------------------------EEVKKN--
---------FVEY----------C---------------QKHGIV-------------------------KE
NIFNL------------------------------------------------------------------T
EV----------------------------------------D-----------------------------
----------------------------------------R-------------------------------
-----------------------------C------------------------------------------
----------------------------------------------------LQA-----------------
----------RGSEEAQDS-----------------------------------------------------
------------------------------------------------------------------------
-------------------SAE--------------------------------------------------
--------------------------------------
>UmarSAL_XP_008706186/1-238 .1 PREDICTED: allergen Fel d 4-like isoform X1 [Ursus maritimus]
------------------------------------------------------------------------
------------------------------------------------------------------------
------------------------------------------------------------------------
-------------------MK------------------L----------LV--L-----------------
------------CLGL-I------LVC-------------------AH------------------------
EEG-----N-DVVRRNF----------------DV-------------------------------------
------------------------SKI---------------------------S-----------------
-----GYWYSVLLASDVR--------EKIEENGSMRVFVNH-------IEVLSNSS--------LF-----F
NMH----IKVDGKCTELALLSDKTEK-DGDYSVE--------------------------------------
--------Y---------DGYNVF---RIVETDYTDYIIFHL-----VNFNE-K-D----SFQLIELYA---
------------------------------------------------------------------------
--------RE-------------PDT-------------S------------------------EEVKKN--
---------FVEY----------C---------------QKHGIV-------------------------KE
NIFNL------------------------------------------------------------------T
EV----------------------------------------D-----------------------------
----------------------------------------R-------------------------------
-----------------------------C------------------------------------------
----------------------------------------------------LQA-----------------
----------RGSEEAQDSRRVS---QLKP------KN-------------VGPSECCPLVELERWEGDCII
KPWALGMG----------------------------------------------------------PGCL--
-----------------SHTQEEQ----------------------------------A-------------
--------------------------------------
>UmarLCN9_XP_008702523/1-165 .1 PREDICTED: epididymal-specific lipocalin-9 [Ursus maritimus]
------------------------------------------------------------------------
------------------------------------------------------------------------
------------------------------------------------------------------------
-------------------MA------------------L----------LL--L-----------------
------------SLGL-S------LVS-------------------AQ------------------------
ELN-----PRAIVRKNY----------------DM-------------------------------------
------------------------AKV---------------------------S-----------------
-----GVWYSVSMASDDM--------KRIEENGDLRVFIRK-------IESLKDGG--------LK-----F
HFY----FMVQGECVQVAVVCDRTDK-DGEYTIS--------------------------------------
--------Y---------EGDNKV---WLSETDYTLYVTFHL-----RNTRN-G-T----ETNVLALY----
------------------------------------------------------------------------
------------------------------------------------------------------------
------------V----------C---------------RKYGLG-------------------------PQ
NIISL------------------------------------------------------------------S
NQ----------------------------------------NN----------------------------
------------------------------------------------------------------------
-----------------------------C------------------------------------------
----------------------------------------------------FK------------------
--------YKK-------------------------------------------------------------
------------------------------------------------------------------------
------------------------------------------------------------------------
--------------------------------------
>CdroOBP_KAB1252714/1-354 .1 Odorant-binding protein [Camelus dromedarius]
----MVVHMCPSKREIPRDEHCPIHSPIRSTGVA---ARDYDL----------------------------G
EVTLQRMKTAYG------------------------------------------------------------
------KKKCSQSGKQ--------------------------------------------------------
------------KSFRIAGVA---------------I--L----------WAE-A-----------------
------------SFGK-RSPQPSAEKC-------------------AVRPVGKLFLRWSD----------LG
AH--PQGTGVGRTPKEK----------------PANVAV---------NKAELDGN----VSC---------
-----TCPVL-----------EFKTDKNTNLTVLATSQLHCDFSLDLKVKIDLKV-----------------
-----SDWRTIYLAASNP--------EKISENGPFHTFMRN-------VELDDENGIIT------------L
TFF----VKSDGECVKKTVHGIKRED-G-VYIIRCKYDPFTVNED---------------------------
-----ASVYMPVFCSPTDAGTNEF---KVIQASENVLIASNI-----NVDEE-G-M----QTTLTGVFA---
------------------------------------------------------------------------
--------KG-------------DDI-------------D------------------------DELFET--
---------FKEV----------T---------------IGKEIP-------------------------EE
NILKL-IS---------------------------------------------------------------F
------------------------------------------G-----------------------------
------------------------------------------------------------------------
----------------------------NE-------------TTL--------------------------
----------------------------------------------------F-------------------
-----------------------------------------------------PEYI---------------
------------------------------------------------------------------------
----------------------IHGGRK--------------------------------------------
--------------------------------------
>CdroOBP_XP_031302516/1-229 .1 allergen Bos d 2-like [Camelus dromedarius]
------------------------------------------------------------------------
------------------------------------------------------------------------
------------------------------------------------------------------------
-------------------MK---------------T--L----------LLR-L-----------------
------------VLGV-L--------C-------------------A-------------------------
------------------------------------------------------------------------
------------------------AQI---------------------------T-----------------
-----GEWHTIYTASDNV--------QKIQENGSLRGYSHR-------TECSNSCKTLS------------I
TYY----IKWN----------------------------------------LPK------------------
--------F---------SGKNYF---QLIHVSKNMLVIYAE-----NIDGD-E------TTHLTEVTA---
------------------------------------------------------------------------
--------KG-------------RDL-------------N------------------------EAEYKK--
---------FEEL----------P---------------KDKGVL-------------------------TE
NTEHV-IS---------------------------------------------------------------T
GTPSESTNKGKPRVFTEAEETRGKLKVQNRWDFPKGLETQRRDGTSKL-SGKGARTSQAGVPGFLDT-----
------------GP----------------------HI-FR-------------------------------
-------------------------GAVTC-------------CSS--------------------------
----------------------------------------------------KRR-----------------
----------RLCS----------------------------------------------------------
--WTF-------------------------------------------------------------------
------------------------------------------------------------------------
--------------------------------------
>CdroOBP_XP_031300895/1-180 .1 odorant-binding protein-like [Camelus dromedarius]
------------------------------------------------------------------------
------------------------------------------------------------------------
------------------------------------------------------------------------
-------------------MQ---------------I--L----------FLT-L-----------------
------------VFGV-L--------C-------------------A-------------------------
AHGPPLGRDHSRFPRPE----------------PS-------------------------------------
------------------------------------------------------V-----------------
-----SDWRTIYLAASNP--------EKISENGPFHTFMRN-------VELDDENGIIT------------L
TFF----VKSDGECVKKTVHGIKRED-G-VYIIR--------------------------------------
--------Y---------AGTNEF---KVIQASENVLIASNI-----NVDEE-G-M----QTTLTGVFA---
------------------------------------------------------------------------
--------KG-------------DDI-------------D------------------------DELFET--
---------FKEV----------T---------------IGKEIP-------------------------EE
NILKL-IS---------------------------------------------------------------F
------------------------------------------D-----------------------------
------------------------------------------------------------------------
----------------------------DC-------------PDL--------------------------
------------------------------------------------------------------------
------------------------------------------------------------------------
------------------------------------------------------------------------
------------------------------------------------------------------------
--------------------------------------
>CdroOBP_XP_031302517/1-162 .1 odorant-binding protein-like [Camelus dromedarius]
------------------------------------------------------------------------
------------------------------------------------------------------------
------------------------------------------------------------------------
-------------------MR---------------I--L----------FLL-L-----------------
------------VLGM-L--------C-------------------A-------------------------
AQ---------ELPTEE----------------AQ-------------------------------------
------------------------SDV---------------------------V-----------------
-----SEWRTIYIAASNT--------EKISENGPFQVFNRD-------IEIDDENRRIA------------F
KFF----IKADSQ--------------------R-----FTIIT----------------------------
----------------KDAGTNEF---KVIQASENVLIASNI-----NVDEE-G-T----QTTLTGVFA---
------------------------------------------------------------------------
--------TG-------------KDI-------------E------------------------EEDFKK--
---------FKHV----------T---------------KEKGIP-------------------------EE
NTVKI-IS---------------------------------------------------------------L
------------------------------------------D-----------------------------
------------------------------------------------------------------------
----------------------------DC-------------PDW--------------------------
------------------------------------------------------------------------
------------------------------------------------------------------------
------------------------------------------------------------------------
------------------------------------------------------------------------
--------------------------------------
>CdroSAL_XP_031306077/1-214 .1 allergen Fel d 4 isoform X1 [Camelus dromedarius]
------------------------------------------------------------------------
------------------------------------------------------------------------
------------------------------------------------------------------------
-------------------MK------------------L----------LS--L-----------------
------------CLGL-T------LVC-------------------AW------------------------
RER-----N-DVVESNF----------------DI-------------------------------------
------------------------SKI---------------------------S-----------------
-----GDWYSILLASDFK--------GKIEENGSFRISMEH-------ISACDNSS--------LA-----L
KLY----TKVNGECTEISLICDKAEE-DDVYTLT--------------------------------------
--------Y---------DGYNIF---CILEVDYDKYIIFYL-----VNVSN-N-G----TFHVLKLSA---
------------------------------------------------------------------------
--------RE-------------RDV-------------T------------------------AMLKRK--
---------FVRI----------C---------------QKYGIV-------------------------EE
NIVDL------------------------------------------------------------------T
KV----------------------------------------D-----------------------------
----------------------------------------H-------------------------------
-----------------------------C------------------------------------------
----------------------------------------------------LQA-----------------
----------RESAADQASRI---------------------------------------------------
------------------------------------------------------------------------
-------------------STEIRG--QMKT-----------------------MVELL--------PTWVP
GLC---------------------------IQ------
>CdroSAL_KAB1280168/1-221 .1 Major allergen Equ c 1 [Camelus dromedarius]
------------------------------------------------------------------------
------------------------------------------------------------------------
------------------------------------------------------------------------
-------------------MK------------------L----------LS--L-----------------
------------CLGL-T------LVC-------------------AW------------------------
RER-----N-DVVESNF----------------DI-------------------------------------
------------------------SKI---------------------------S-----------------
-----GDWYSILLASDFK--------GKIEENGSFRISMEH-------ISACDNSS--------LA-----L
KLY----TKVNGECTEISLICDKAEE-DDVYTLT--------------------------------------
--------Y---------DGYNIF---CILEVDYDKYIIFYL-----VNVSN-N-G----TFHVLKLSA---
------------------------------------------------------------------------
--------RE-------------RDV-------------T------------------------AMLKRK--
---------FVRI----------C---------------QKYGIV-------------------------EE
NIVDL------------------------------------------------------------------T
KV----------------------------------------D-----------------------------
----------------------------------------H-------------------------------
-----------------------------C------------------------------------------
----------------------------------------------------LQA-----------------
----------RESAADQASRL---------------------------------------------------
------------------------------------------------------------------------
-------------------VISGGG--RLVND------------------FSLGLQELLFHGS--HVVLW--
-------------------------------QVL----
>CdroLCN9_XP_010998163/1-181 .1 epididymal-specific lipocalin-9 [Camelus dromedarius]
------------------------------------------------------------------------
------------------------------------------------------------------------
------------------------------------------------------------------------
-------------------MA------------------L----------LL--L-----------------
------------GLGL-S------LVS-------------------AQ------------------------
DLN-----PRAIVRRNY----------------DI-------------------------------------
------------------------SKV---------------------------S-----------------
-----GTWYSISMASTDM--------KRIEENGDLWVFVQS-------IESLENGG--------LR-----F
SFH----FMVHGECVEVAVVCDKTDK-NGEYTIT--------------------------------------
--------Y---------LGENRL---LVSETDYRLYITFHL-----RNVRN-G-T----ETQVLALYG---
------------------------------------------------------------------------
--------RI-------------PEL-------------K------------------------PSFLER--
---------FEKI----------C---------------KTYGLG-------------------------PE
NIVTM------------------------------------------------------------------S
SK----------------------------------------------------------------------
------------------------------------------------------------------------
---------------------------DHC------------------------------------------
----------------------------------------------------YS------------------
--------YKR-------------------------------------------------------------
------------------------------------------------------------------------
------------------------------------------------------------------------
--------------------------------------
>CdroSAL_XP_031305435/1-180 .1 uterocalin-like isoform X2 [Camelus dromedarius]
------------------------------------------------------------------------
------------------------------------------------------------------------
------------------------------------------------------------------------
-------------------MS------------------L----------LL--L-----------------
------------ATGL-T------LLGS------------------PQ----------------------TL
HQG-----PQD---SNF----------------NE-------------------------------------
------------------------TLV---------------------------S-----------------
-----GDWFSAALASNRP--------RLLQEGADAQLFIHS-------IQVTPRA---------LQ-----L
HLH----RKVNGTCVPVMTVANKTKR-KFQYLME--------------------------------------
--------Y---------GGQKRI---FLEEVDPKSYVIFCT-----HHKEQ-G-K----ETVVVTLFS---
------------------------------------------------------------------------
--------RT-------------PKV-------------T------------------------QDTLLI--
---------FKNY----------C---------------KSHGIH-------------------------KT
NIINV------------------------------------------------------------------T
KA----------------------------------------D-----------------------------
----------------------------------------H-------------------------------
-----------------------------C------------------------------------------
----------------------------------------------------LHA-----------------
----------RQ------------------------------------------------------------
------------------------------------------------------------------------
------------------------------------------------------------------------
--------------------------------------
>CdroVEG_XP_031306802/1-174 .1 lipocalin-1 [Camelus dromedarius]
------------------------------------------------------------------------
------------------------------------------------------------------------
------------------------------------------------------------------------
-------------------MR---------------T--L----------LLT-V-----------------
------------SLGL-V----------------------------AALQ----------------------
AQD-----PPASGGLGQ----------------D--------------------------------------
--------------------------V---------------------------S-----------------
-----GKWYLKAATADQE-----IPMKK-----PESVTSMN-------LTVLEGGN--------LEVQ---A
TILID------GQCRDKTLVLERASE-PGKYTA---------------------------------------
--------Y---------GGKRVV---YITPSAVKDHYILYC-----EGELG-G-K----QIRVAKLMG---
------------------------------------------------------------------------
--------RD-------------PEN-------------N------------------------AGALED--
---------FKKV----------A---------------GAKGLH-------------------------LE
-VFIP-RQ---------------------------------------------------------------S
------------------------------------------E-----------------------------
------------------------------------------------------------------------
----------------------------TCS------------PEA--------------------------
------------------------------------------------------------------------
------------------------------------------------------------------------
------------------------------------------------------------------------
------------------------------------------------------------------------
--------------------------------------
>CdroOBP_XP_031304510/1-209 .1 odorant-binding protein 2b-like [Camelus dromedarius]
------------------------------------------------------------------------
------------------------------------------------------------------------
------------------------------------------------------------------------
-------------------MK---------------A--L----------FLI-I-----------------
------------TLGL-L----------------------------AALE----------------------
AQD-----PLSFPLETQ----------------D--------------------------------------
--------------------------I---------------------------T-----------------
-----GTWYVNAIVADND-----LPKER----RPRKVSPVT-------VTALDGGD--------LEIM---F
TFLKQ------GQCHEKREVMRPTEE-PGKYIT---------------------------------------
--------N---------EGRKHV---YIFELPVEDHYVFYC-----EAQHH-G-K----RFRAGKLLG---
------------------------------------------------------------------------
--------RN-------------PDV-------------N------------------------QEALDA--
---------FKKF----------T---------------QREGLP-------------------------QE
DIFTP-AL---------------------------------------------------------------M
------------------------------------------GKG----------------AALLCPR----
------------VPP----------------------CVLS-------------------------------
--------------------------SFSTQ------------PMTLLPLP---------------------
---------------------------------------------------RR-------------------
---------LRGETPVL-------------------------------------------------------
------------------------------------------------------------------------
------------------------------------------------------------------------
--------------------------------------
>ClanOBP_XP_005406588/1-170 .1 PREDICTED: male-specific submandibular salivary gland protein-like isoform X3 [Chinchilla lanigera]
------------------------------------------------------------------------
------------------------------------------------------------------------
------------------------------------------------------------------------
-------------------MQ---------------L--L----------LLA-F-----------------
------------AIGL-I--------S-------------------AH------------------------
--------------DHI----------------DP-------------------------------------
------------------------SEV---------------------------S-----------------
-----GDWHTISLAADNF--------EKIDGNGPLQIYLRH-------LECKEECKKLA------------L
RFY----AKANGQCQEFNRVGVLDEE-KGVYVAE--------------------------------------
--------Y---------AGKNFF---EIIAQKDDVLAFFNH-----NIDEE-G-K----ETNVITVVG---
------------------------------------------------------------------------
--------KR-------------DSL-------------T------------------------EEEKQK--
---------LVKV----------A---------------EEKGIP-------------------------KE
NIRHV-AE---------------------------------------------------------------T
------------------------------------------D-----------------------------
------------------------------------------------------------------------
----------------------------TC-------------PE---------------------------
------------------------------------------------------------------------
------------------------------------------------------------------------
------------------------------------------------------------------------
------------------------------------------------------------------------
--------------------------------------
>ClanOBP_XP_005406586/1-170 .1 PREDICTED: male-specific submandibular salivary gland protein-like isoform X1 [Chinchilla lanigera]
------------------------------------------------------------------------
------------------------------------------------------------------------
------------------------------------------------------------------------
-------------------MQ---------------L--L----------LLA-F-----------------
------------AVGL-V--------S-------------------AH------------------------
--------------DHI----------------DP-------------------------------------
------------------------SEV---------------------------S-----------------
-----GDWRTISVAADNF--------EKIDEDGPMRMYFRQ-------LQCHEECRKLA------------G
RFY----AKANGQCREFNRVAVLDEE-KGVYVAE--------------------------------------
--------Y---------AGKNIF---KIIAQKDDVLAFLNQ-----NIDEE-G-K----ETNMILVVG---
------------------------------------------------------------------------
--------KR-------------DSL-------------T------------------------EEEKQK--
---------LVKV----------A---------------EEKGIP-------------------------KE
NIRHV-AE---------------------------------------------------------------T
------------------------------------------D-----------------------------
------------------------------------------------------------------------
----------------------------TC-------------PE---------------------------
------------------------------------------------------------------------
------------------------------------------------------------------------
------------------------------------------------------------------------
------------------------------------------------------------------------
--------------------------------------
>ClanOBP_XP_005406617/1-207 .1 PREDICTED: female-specific lacrimal gland protein-like [Chinchilla lanigera]
------------------------------------------------------------------------
------------------------------------------------------------------------
------------------------------------------------------------------------
-------------------MQ---------------I--L----------LLA-I-----------------
------------AFGF-A--------C-------------------A-------------------------
--------------QEL----------------DP-------------------------------------
------------------------SEI---------------------------N-----------------
-----GDWHTVAIAASNP--------EKIDENGDLRTYFRS-------VQCFPKCAGIF------------V
RFY----VISSGVCKEFEVVGVKRHE-DNVFVAE--------------------------------------
--------Y---------SGTNFF---QILSRKENEMTFFNI-----NVDEQ-G-K----ETRVLLVAE---
------------------------------------------------------------------------
--------RQ-------------NLKVL-------FCKDT------------------------AHQHQL--
---------LEQG----------VLSICMVLSTDTSAGHGLTHLP-------------------------FP
GIRAV-FQ---------------------------------------------------------------E
------------------------------------------DN-----SGMLVM---KVKESFLI------
------------------------------------------------------------------------
---------------------------VFC-------------ISQ--------------------------
------------------------------------------------------------------------
------------------------------------------------------------------------
------------------------------------------------------------------------
------------------------------------------------------------------------
--------------------------------------
>ClanSAL_XP_005382756/1-181 .1 PREDICTED: allergen Fel d 4-like [Chinchilla lanigera]
------------------------------------------------------------------------
------------------------------------------------------------------------
------------------------------------------------------------------------
-------------------MK------------------L----------LL--L-----------------
------------CLGL-T------LLC-------------------AH------------------------
GEG-----N-DVVRSNF----------------DL-------------------------------------
------------------------EKL---------------------------S-----------------
-----GKWYSILLASDKK--------EKIEENGSMKVFVER-------IRALKDSS--------LS-----F
KFH----THVNGECTAVSLVADKKD--GGVYGVE--------------------------------------
--------Y---------DGYNVF---HIVETDYVSYAIFQL-----RNFKS-E-E----SFQLLELYG---
------------------------------------------------------------------------
--------RE-------------PDV-------------S------------------------PEIKKR--
---------FEEF----------S---------------KENGIG-------------------------EQ
NIIDL------------------------------------------------------------------T
NV----------------------------------------D-----------------------------
----------------------------------------R-------------------------------
-----------------------------C------------------------------------------
----------------------------------------------------LQA-----------------
----------RDGK----------------------------------------------------------
------------------------------------------------------------------------
------------------------------------------------------------------------
--------------------------------------
>ClanLCN9_XP_005408603/1-177 .1 PREDICTED: epididymal-specific lipocalin-9 [Chinchilla lanigera]
------------------------------------------------------------------------
------------------------------------------------------------------------
------------------------------------------------------------------------
-------------------MA------------------L----------LL--L-----------------
------------CLVL-S------LAL-------------------AQ------------------------
EFN-----PREIVYTNF----------------NL-------------------------------------
------------------------ARV---------------------------E-----------------
-----GPWFLISLASNNM--------TRIRVNGDLHLFIRS-------IELLENGS--------LM-----F
NFR----FMLHGECVIVTVTCKKTQR-NGEFSIV--------------------------------------
--------Y---------EGENKV---LILETDYWGYIIFYL-----QNVRD-S-A----ETQVLALYG---
------------------------------------------------------------------------
--------RI-------------PVL-------------D------------------------RPFLER--
---------FKRA----------C---------------SKYGMG-------------------------PR
NTIDV------------------------------------------------------------------A
EK----------------------------------------DL----------------------------
------------------------------------------------------------------------
-----------------------------C------------------------------------------
----------------------------------------------------I-------------------
------------------------------------------------------------------------
------------------------------------------------------------------------
------------------------------------------------------------------------
--------------------------------------
>ClanOBP_XP_005408480/1-177 .1 PREDICTED: odorant-binding protein 2b-like isoform X2 [Chinchilla lanigera]
------------------------------------------------------------------------
------------------------------------------------------------------------
------------------------------------------------------------------------
-------------------MK---------------T--L----------LLTFV-----------------
------------LLGV-V----------------------------AALP----------------------
AEG-----PLSFLSKEL----------------D--------------------------------------
--------------------------V---------------------------T-----------------
-----GTWYLKAMVANKN-----LSEED----QPKKAFPVM-------MTTLEGGD--------VEAK---I
TYVKK------GRCYEEKVLLHKAQE-PGKYSA---------------------------------------
--------Y---------QGKMSI---NIEETSVRDHILFYT-----EHVLH-G-K----MIRIGSLMG---
------------------------------------------------------------------------
--------RT-------------PEE-------------N------------------------PEALEE--
---------FEKF----------T---------------QHKGLP--------------------------Q
DSFIP-EQ---------------------------------------------------------------K
------------------------------------------E-----------------------------
------------------------------------------------------------------------
----------------------------NCV------------PEYD-------------------------
------------------------------------------------------------------------
------------------------------------------------------------------------
------------------------------------------------------------------------
------------------------------------------------------------------------
--------------------------------------
>ClanOBP_XP_005408700/1-177 .2 PREDICTED: odorant-binding protein 2b [Chinchilla lanigera]
------------------------------------------------------------------------
------------------------------------------------------------------------
------------------------------------------------------------------------
-------------------MK---------------T--L----------LLTLV-----------------
------------LLSL-V----------------------------AALQ----------------------
AQD-----PLLLQPEEP----------------D--------------------------------------
--------------------------L---------------------------T-----------------
-----GTWYTKALVTNMT-----LLEGK----L-KVVFPLT-------VTAREGGN--------LAAR---I
TFLMK------GRCHVKEVLMQKTEE-PGRYSA---------------------------------------
--------Y---------EGKKLI---YVEELPVQDHYIFYC-----EKQGP-Q-K----TFGMGKLMG---
------------------------------------------------------------------------
--------RT-------------PEE-------------N------------------------PEALEE--
---------FRKF----------A---------------QRKRLP-------------------------QE
KIIIP-EQ---------------------------------------------------------------R
------------------------------------------E-----------------------------
------------------------------------------------------------------------
----------------------------SCV------------PEHD-------------------------
------------------------------------------------------------------------
------------------------------------------------------------------------
------------------------------------------------------------------------
------------------------------------------------------------------------
--------------------------------------
>ClanOBP_XP_013362028/1-256 .1 PREDICTED: uncharacterized protein LOC102023181 [Chinchilla lanigera]
------------------------------------------------------------------------
------------------------------------------------------------------------
------------------------------------------------------------------------
-------------------MK---------------T--L----------LLTIL-----------------
------------LLGL-V----------------------------ALPQ----------------------
TQG-----PLSFQPEQQ----------------NAWGLISGPRGSLGTDALGLSWGPEAL-SAWGLTYGARA
GDTQDPSPSLGAADPRVGAVEQELLQL---------------------------A-----------------
-----GTWHVKAVVANKT-----PPERK----KPWKASPMT-------VTALEGGN--------WEAK---V
TFMKK------GHCHEKKIVMQKTKE-PGKYST---------------------------------------
--------F---------QGKKLI---SVEELPVRDHYIFYC-----EDQRH-G-K----PFAMEKLLG---
------------------------------------------------------------------------
--------RT-------------PEE-------------N------------------------LEALEE--
---------FKKF----------M---------------KRKGLP-------------------------QD
NMVIP-EQ---------------------------------------------------------------K
------------------------------------------E-----------------------------
------------------------------------------------------------------------
----------------------------SCV------------LRVTRPHF---------------------
---------------------------------------------------LCHTPTTDA------------
--------QR--------------------------------------------------------------
------------------------------------------------------------------------
------------------------------------------------------------------------
--------------------------------------
>ClanOBP_XP_013362039/1-171 .1 PREDICTED: late lactation protein B-like [Chinchilla lanigera]
------------------------------------------------------------------------
------------------------------------------------------------------------
------------------------------------------------------------------------
-------------------MK---------------T--V----------IWAIL-----------------
------------LLSL-L----------------------------ASLQ----------------------
AQD--------AEPARN----------------A--------------------------------------
--------------------------F---------------------------E-----------------
-----GTWYLKALVASRP-----MPEGM----KPKKSFPVT-------VTALEDGS--------YEAQ---F
SFSYK------NKCQEKIIEMQRTKD-PKKFKT---------------------------------------
--------T---------Q-DMIV---SVEEMNVKDHLIFYI-----EHQVF-G-M----PVRIAKLMA---
------------------------------------------------------------------------
--------RM-------------PEE-------------N------------------------PEALRE--
---------FKKF----------I---------------KHKKIP-------------------------VE
YMVIP-QQ---------------------------------------------------------------S
------------------------------------------K-----------------------------
------------------------------------------------------------------------
----------------------------KCV--------S--------------------------------
------------------------------------------------------------------------
------------------------------------------------------------------------
------------------------------------------------------------------------
------------------------------------------------------------------------
--------------------------------------
>ClanVEG_XP_005408477/1-181 .1 PREDICTED: lipocalin-1-like [Chinchilla lanigera]
------------------------------------------------------------------------
------------------------------------------------------------------------
------------------------------------------------------------------------
-------------------MG---------------TMQL---------LLFT-V-----------------
------------GLGL-L----------------------------SV------------------------
MQA------------------------------ES-------------------------------------
------PPLTPALA----------KEL---------------------------------------------
----LGHWFIIGWAGNMP-----IPAKKKASPLPPFLFARN----------------------NLN----KL
EFRMN--IKKPIGCVQFKLPLDEVNGKPGNYQA---------------------------------------
--------W---------SGHLVL--ISFLPKGKDHAIAYYE-----------G-KVVQTKYKMSMLMG---
------------------------------------------------------------------------
--------RS-------------LDE-------------D------------------------PEAKQV--
---------FEEL----------M---------------DEKELN-------------------------GT
-VVYP------------------------------------------------------------------P
AA----------------------------------------D-----------------------------
------------------------------------------------------------------------
----------------------------SCV-----------------------------------------
------------------------------------------------------------------------
--------LAKES-----------------------------------------------------------
------------------------------------------------------------------------
------------------------------------------------------------------------
--------------------------------------
>ClanVEG_XP_013362032/1-206 .1 PREDICTED: major allergen Can f 1-like [Chinchilla lanigera]
------------------------------------------------------------------------
------------------------------------------------------------------------
------------------------------------------------------------------------
-------------------MK---------------T--L----------LLTLV-----------------
------------FLGL-A----------------------------AALQ----------------------
AQD-----PLPLQPEEP----------------D--------------------------------------
--------------------------I---------------------------T-----------------
-----GTWFMKAVVANRN-----LTQT------PRQAFPLT-------VTAQGGVN--------FETK---V
TFTWR------GGCYKNSLRFQKTEE-PSEFTF---------------------------------------
--------W---------NHTR-I---HIEKLPVQDHYICYA-----EHQLLFG-E----TMHVGYLMG---
------------------------------------------------------------------------
--------EG-------------PGD-------------PSPCPTSAGEAASWPSAGLQLLSRLPRLLTS--
---------YTTLRPVITWAAHTV---------------QDNRSP-------------------------PD
PQLRP-SA---------------------------------------------------------------E
------------------------------------------P-----------------------------
------------------------------------------------------------------------
-----------------------------------------LSP----------------------------
------------------------------------------------------------------------
------------------------------------------------------------------------
------------------------------------------------------------------------
------------------------------------------------------------------------
--------------------------------------
>RnorOBP_NP_620258/1-172 .1 odorant-binding protein precursor [Rattus norvegicus]
------------------------------------------------------------------------
------M-----------------------------------------------------------------
------------------------------------------------------------------------
-------------------VK---------------F--L----------LIV-L-----------------
------------ALGV-S--------C-------------------AH------------------------
-----------HENLDI----------------SP-------------------------------------
------------------------SEV---------------------------N-----------------
-----GDWRTLYIVADNV--------EKVAEGGSLRAYFQH-------MECGDECQELK------------I
IFN----VKLDSECQTHTVVGQKHED-G-RYTTD--------------------------------------
--------Y---------SGRNYF---HVLKKTDDIIFFHNV-----NVDES-G-R----RQ-CDLVAG---
------------------------------------------------------------------------
--------KR-------------EDL-------------N------------------------KAQKQE--
---------LRKL----------A---------------EEYNIP-------------------------NE
NTQHL-VP---------------------------------------------------------------T
------------------------------------------D-----------------------------
------------------------------------------------------------------------
----------------------------TC-------------NQ---------------------------
------------------------------------------------------------------------
------------------------------------------------------------------------
------------------------------------------------------------------------
------------------------------------------------------------------------
--------------------------------------
>RnorOBP_NP_061998/1-177 .1 probasin precursor [Rattus norvegicus]
------------------------------------------------------------------------
------------------------------------------------------------------------
------------------------------------------------------------------------
-------------------MR---------------V--I----------LLL-L-----------------
------------TLDV-LG-------V-------------------S-------------------------
SM---------MTDKNL----------------KK-------------------------------------
-------------------------KI---------------------------E-----------------
-----GNWRTVYLAASSV--------EKINEGSPLRTYFRR-------IECGKRCNRIN------------L
YFY----IKKGAKCQQFKIVGRR-SQ-D-VYYAK--------------------------------------
--------Y---------EGSTAF---MLKTVNEKILLFDYF-----NRNRR-N-D----VTRVAGVLA---
------------------------------------------------------------------------
--------KG-------------RQL-------------T------------------------KDEMTE--
---------YMNF----------V---------------EEMGIE-------------------------DE
NVQRV-MD---------------------------------------------------------------T
------------------------------------------D-----------------------------
------------------------------------------------------------------------
----------------------------TC-------------PNK--------------------------
----------------------------------------------------IRI-----------------
----------R-------------------------------------------------------------
------------------------------------------------------------------------
------------------------------------------------------------------------
--------------------------------------
>RnorOBP_XP_017457706/1-195 .1 PREDICTED: odorant-binding protein-like [Rattus norvegicus]
---------------------------MDNTCQSQ-ANNQYYIRWRWLWVFPPPVLGLRTPSE--------A
ENPGSNM-----------------------------------------------------------------
------------------------------------------------------------------------
-------------------VK---------------F--L----------LIV-L-----------------
------------ALGV-S--------C-------------------AH------------------------
-----------HENLDI----------------SP-------------------------------------
------------------------SEV---------------------------N-----------------
-----GDWRTLYIVADNV--------EKVAEGGSLRAYFQH-------MECGDECQELK------------I
IFN----VKLDSECQTHTVVGQKHED-G-RYTTD--------------------------------------
--------Y---------SGRNYF---HVLKKTDDIIFFHNV-----NVDES-G-K----ETNVILVAG---
------------------------------------------------------------------------
--------ES-------------GLY----------------------------------------------
------------------------------------------------------------------------
---HR-VS---------------------------------------------------------------T
------------------------------------------D-----------------------------
------------------------------------------------------------------------
----------------------------MI-------------STV--------------------------
----------------------------------------------------TQ------------------
------------------------------------------------------------------------
------------------------------------------------------------------------
------------------------------------------------------------------------
--------------------------------------
>RnorOBP_EDM10537/1-217 .1 alpha 1 microglobulin/bikunin, isoform CRA_e [Rattus norvegicus]
------------------------------------------------------------------------
------------------------------------------------------------------------
------------------------------------------------------------------------
-------------------MQ-------------G----LGA-----LFLLLT-------------------
-----------ACLTL-K------------------------------------------------------
ADNVPTLPD-IQVQENF----------------NE-------------------------------------
------------------------ARIY--------------------------------------------
-----GKWFNLAVGSTCP-WL-----RRIKNKMSVSTLVLQ-----------EGATEAE-----ISVT---S
TQWRK------GVCEEISGVYQKTDI-DGKF--------------------L--------------------
--------Y-------HKSKWNATLESYVVHTNYDEYAIFLT---KKFSHRH-G------PTITAKLYG---
------------------------------------------------------------------------
--------RE-------------PQL-------------R------------------------DSLLQE--
---------FREV----------A---------------LSVGIP-------------------------EN
SIVFM-ADRGECVPGDREVE----------------------------------------------------
------------------------------------------------------------------------
--------------------------STSFASASQRVATVR-------------------------------
----------------------------HCA------V-----Q----------------------------
------------------------------------------------------------------------
---------LR-------------------------------------------------------------
------------------------------------------------------------------------
------------------------------------------------------------------------
--------------------------------------
>RnorMUP_AAA88508/1-181 .1 alpha-2u globulin [Rattus norvegicus]
------------------------------------------------------------------------
------------------------------------------------------------------------
------------------------------------------------------------------------
-------------------MK------------------L--------LLLL--L-----------------
------------CLGL-T------LVC-------------------GH------------------------
AEE-----A-SFERGNL----------------DV-------------------------------------
------------------------DKL---------------------------N-----------------
-----GDWFSIVVASDKR--------EKIEENGSMRVFVQH-------IDVLENS---------LG-----F
TFR----IKENGVCTEFSLVADKTAK-DGEYFVE--------------------------------------
--------Y---------DGENTF---TILKTDYDNYVMFHL-----VNVNN-G-E----TFQLMELYG---
------------------------------------------------------------------------
--------RT-------------KDL-------------S------------------------SDIKEK--
---------FAKL----------C---------------VAHGIT-------------------------RD
NIIDL------------------------------------------------------------------T
KT----------------------------------------D-----------------------------
----------------------------------------R-------------------------------
-----------------------------C------------------------------------------
----------------------------------------------------LQA-----------------
----------RG------------------------------------------------------------
------------------------------------------------------------------------
------------------------------------------------------------------------
--------------------------------------
>RnorMUP_3ZQ3_A/1-173 Chain A, Obp3 Protein [Rattus norvegicus]
------------------------------------------------------------------------
------------------------------------------------------------------------
------------------------------------------------------------------------
------------------------------------------------------------------------
------------------------MRG-------------------SHHHHH-----------------HTD
PEE-----A-SFERGNL----------------DV-------------------------------------
------------------------DKL---------------------------N-----------------
-----GDWFSIVVASDKR--------EKIEENGSMRVFVQH-------IDVLENS---------LG-----F
TFR----IKENGVCTEFSLVADKTAK-DGEYFVE--------------------------------------
--------Y---------DGENTF---TILKTDYDNYVMFHL-----VNVNN-G-E----TFQLMELYG---
------------------------------------------------------------------------
--------RT-------------KDL-------------S------------------------SDIKEK--
---------FAKL----------C---------------VAHGIT-------------------------RD
NIIDL------------------------------------------------------------------T
KT----------------------------------------D-----------------------------
----------------------------------------R-------------------------------
-----------------------------C------------------------------------------
----------------------------------------------------LQA-----------------
------------------------------------------------------------------------
------------------------------------------------------------------------
------------------------------------------------------------------------
--------------------------------------
>RnorMUP_NP_671745/1-181 .1 alpha-2u globulin PGCL3 precursor [Rattus norvegicus]
------------------------------------------------------------------------
------------------------------------------------------------------------
------------------------------------------------------------------------
-------------------MK------------------L--------LLLL--L-----------------
------------CLGL-T------LVC-------------------GH------------------------
AEE-----A-SSTTGNR----------------DV-------------------------------------
------------------------DKL---------------------------N-----------------
-----GDWFSIVVASDKR--------EKIEENGSMRVFVQH-------IRVLENS---------LA-----F
KFR----IKENGVCTEFSLVAYKTPK-DGEYFVE--------------------------------------
--------Y---------DGGNTF---TILKTDYDRYVMFHL-----VNFKN-G-E----TFQLMELYG---
------------------------------------------------------------------------
--------RT-------------KDL-------------S------------------------SDIKEK--
---------FAKL----------C---------------VAHGIT-------------------------RD
NIIDL------------------------------------------------------------------T
KT----------------------------------------D-----------------------------
----------------------------------------R-------------------------------
-----------------------------C------------------------------------------
----------------------------------------------------LQA-----------------
----------RG------------------------------------------------------------
------------------------------------------------------------------------
------------------------------------------------------------------------
--------------------------------------
>RnorMUP_XP_017458502/1-181 .1 PREDICTED: major urinary protein-like [Rattus norvegicus]
------------------------------------------------------------------------
------------------------------------------------------------------------
------------------------------------------------------------------------
-------------------MK------------------L--------LLLL--L-----------------
------------CLGL-T------LVC-------------------GH------------------------
EEE-----A-SSTRGNL----------------DV-------------------------------------
------------------------DKL---------------------------N-----------------
-----GDWFSIVVASDKR--------EKIEENGSMRVFMQH-------IDVLENS---------LG-----F
KFR----IKENGECRELYLVAYKTPE-DGEYFVE--------------------------------------
--------Y---------DGGNTF---NILKTDYDRYVMFHL-----VNFKD-G-E----TFQLMELYG---
------------------------------------------------------------------------
--------RT-------------KDL-------------S------------------------SDIKEK--
---------FAKL----------C---------------VAHGIT-------------------------RE
NIIDV------------------------------------------------------------------T
KT----------------------------------------D-----------------------------
----------------------------------------R-------------------------------
-----------------------------C------------------------------------------
----------------------------------------------------LQA-----------------
----------RG------------------------------------------------------------
------------------------------------------------------------------------
------------------------------------------------------------------------
--------------------------------------
>RnorMUP_BAA96485/1-181 .1 alpha-2u globulin [Rattus norvegicus]
------------------------------------------------------------------------
------------------------------------------------------------------------
------------------------------------------------------------------------
-------------------MK------------------L--------LLLL--L-----------------
------------CLGL-T------LVC-------------------GH------------------------
AEE-----A-SFKRGNL----------------DV-------------------------------------
------------------------DKL---------------------------N-----------------
-----GDWFSIVMASDKR--------EKIEENGSMRVFMQH-------IDVLENS---------LG-----F
KFC----IKVNGECRELYLVAYKTPK-EGEYFVE--------------------------------------
--------Y---------DGGNTF---NILKTDYDRYVMFHL-----VNFKD-G-E----TFQLMELYG---
------------------------------------------------------------------------
--------RT-------------KDL-------------S------------------------SDIKEK--
---------FAKL----------C---------------VAHGIT-------------------------RE
NIIDV------------------------------------------------------------------T
KT----------------------------------------D-----------------------------
----------------------------------------R-------------------------------
-----------------------------C------------------------------------------
----------------------------------------------------LQA-----------------
----------RG------------------------------------------------------------
------------------------------------------------------------------------
------------------------------------------------------------------------
--------------------------------------
>RnorMUP_XP_006238283/1-181 .2 PREDICTED: major urinary protein isoform X1 [Rattus norvegicus]
------------------------------------------------------------------------
------------------------------------------------------------------------
------------------------------------------------------------------------
-------------------MK------------------L--------LLLL--L-----------------
------------CLGL-T------LVC-------------------GH------------------------
AEE-----A-SFERGNL----------------DV-------------------------------------
------------------------DKL---------------------------N-----------------
-----GDWFSIVVASNKR--------EKIEENGSMRVFMQH-------IDVLENS---------LG-----F
KFR----IKENGECRELYLVAYKTPE-DGEYFVE--------------------------------------
--------Y---------DGGNTF---TILKTDYDRYVMFHL-----VNFKN-G-E----TFQLMELYG---
------------------------------------------------------------------------
--------RT-------------KDL-------------S------------------------SDFKKK--
---------FAKL----------C---------------EAHGIT-------------------------RD
NIIDL------------------------------------------------------------------T
KT----------------------------------------D-----------------------------
----------------------------------------R-------------------------------
-----------------------------C------------------------------------------
----------------------------------------------------LQA-----------------
----------RG------------------------------------------------------------
------------------------------------------------------------------------
------------------------------------------------------------------------
--------------------------------------
>RnorMUP_AAA41198/1-177 .1 alpha-2u globulin precursor(), partial [Rattus norvegicus]
------------------------------------------------------------------------
------------------------------------------------------------------------
------------------------------------------------------------------------
-------------------------------------------------LLL--L-----------------
------------CLGL-T------LVC-------------------GH------------------------
AEE-----A-SSTSGNL----------------DV-------------------------------------
------------------------AKL---------------------------N-----------------
-----GDWFSIVVASNKR--------EKIEENGSMRVFMQH-------IDVLENS---------LG-----F
KFR----IKENGECRELYLVAYKTPE-DGEYFVE--------------------------------------
--------Y---------DGGNTF---TILKTDYDRYVMFHL-----INFKN-G-E----TFQLMVLYG---
------------------------------------------------------------------------
--------RT-------------KDL-------------S------------------------SDIKEK--
---------FAKL----------C---------------EAHGIT-------------------------RD
NIIDL------------------------------------------------------------------T
KT----------------------------------------D-----------------------------
----------------------------------------R-------------------------------
-----------------------------C------------------------------------------
----------------------------------------------------LQA-----------------
----------RG------------------------------------------------------------
------------------------------------------------------------------------
------------------------------------------------------------------------
--------------------------------------
>RnorMUP_XP_008761838/1-181 .1 PREDICTED: major urinary protein-like [Rattus norvegicus]
------------------------------------------------------------------------
------------------------------------------------------------------------
------------------------------------------------------------------------
-------------------MK------------------L--------FLLL--L-----------------
------------CLGL-T------LVC-------------------GH------------------------
AEE-----A-NSERGNL----------------DV-------------------------------------
------------------------DKL---------------------------N-----------------
-----GDWFSIVVASDKR--------EKIEQNGSMRFFVQH-------IDVLENS---------LG-----F
KFC----IKENGECRKLYSVAYKTPK-DGEYFLE--------------------------------------
--------Y---------DGGNIF---TILKTDYDRYVMFHL-----VNVNN-G-E----AFQLMELYG---
------------------------------------------------------------------------
--------RT-------------KDL-------------S------------------------SDIKEK--
---------FAKL----------C---------------EAHGIT-------------------------RD
NIIDL------------------------------------------------------------------T
KT----------------------------------------D-----------------------------
----------------------------------------R-------------------------------
-----------------------------C------------------------------------------
----------------------------------------------------LQA-----------------
----------RG------------------------------------------------------------
------------------------------------------------------------------------
------------------------------------------------------------------------
--------------------------------------
>RnorMUP_NP_671747/1-181 .1 major urinary protein precursor [Rattus norvegicus]
------------------------------------------------------------------------
------------------------------------------------------------------------
------------------------------------------------------------------------
-------------------MK------------------L--------LLLL--L-----------------
------------CLGL-T------LVC-------------------GH------------------------
AEE-----A-SSTRGNL----------------DV-------------------------------------
------------------------AKL---------------------------N-----------------
-----GDWFSIVVASNKR--------EKIEENGSMRVFMQH-------IDVLENS---------LG-----F
KFR----IKENGECRELYLVAYKTPE-DGEYFVE--------------------------------------
--------Y---------DGGNTF---TILKTDYDRYVMFHL-----INFKN-G-E----TFQLMVLYG---
------------------------------------------------------------------------
--------RT-------------KDL-------------S------------------------SDIKEK--
---------FAKL----------C---------------EAHGIT-------------------------RD
NIIDL------------------------------------------------------------------T
KT----------------------------------------D-----------------------------
----------------------------------------R-------------------------------
-----------------------------C------------------------------------------
----------------------------------------------------LQA-----------------
----------RG------------------------------------------------------------
------------------------------------------------------------------------
------------------------------------------------------------------------
--------------------------------------
>RnorMUP_NP_942079/1-181 .1 major urinary protein 4 precursor [Rattus norvegicus]
------------------------------------------------------------------------
------------------------------------------------------------------------
------------------------------------------------------------------------
-------------------MK------------------L--------LLLL--L-----------------
------------CLGL-T------LVC-------------------GH------------------------
AEE-----A-SSVRGNL----------------DV-------------------------------------
------------------------DKL---------------------------N-----------------
-----GDWFSIVLASDKR--------EKIEENGSMRVFMQH-------IDVLENS---------LG-----F
KFH----IKKNGECREVYLVAYKTPK-DGEYFVE--------------------------------------
--------H---------DGGNTF---TILKTDYDRYVMIHL-----VNVKN-G-E----TFQLMLLYG---
------------------------------------------------------------------------
--------RT-------------KDL-------------S------------------------SDIKEK--
---------FEKL----------C---------------VAHGIT-------------------------RD
NIIDL------------------------------------------------------------------T
KT----------------------------------------D-----------------------------
----------------------------------------R-------------------------------
-----------------------------C------------------------------------------
----------------------------------------------------LKA-----------------
----------RG------------------------------------------------------------
------------------------------------------------------------------------
------------------------------------------------------------------------
--------------------------------------
>RnorMUP_NP_976070/1-181 .1 major urinary protein 5 precursor [Rattus norvegicus]
------------------------------------------------------------------------
------------------------------------------------------------------------
------------------------------------------------------------------------
-------------------MK------------------L--------LLLL--L-----------------
------------CLGL-T------LVC-------------------GH------------------------
EEE-----A-SFERGNL----------------DV-------------------------------------
------------------------DKL---------------------------N-----------------
-----GDWFSIVMASDKR--------EKIEENGSMRVFVQH-------IDVLENS---------LG-----F
KFH----IKVNGKCRELYLVAYKTPK-DGEYFVE--------------------------------------
--------Y---------DGGNTF---NILKTDYDRYVMFHL-----VNFKD-G-E----TFQLMNLLG---
------------------------------------------------------------------------
--------RT-------------KDL-------------S------------------------SDIKEK--
---------FAKL----------C---------------VAHGIT-------------------------RE
NIIDV------------------------------------------------------------------T
KT----------------------------------------D-----------------------------
----------------------------------------R-------------------------------
-----------------------------C------------------------------------------
----------------------------------------------------LQA-----------------
----------RG------------------------------------------------------------
------------------------------------------------------------------------
------------------------------------------------------------------------
--------------------------------------
>RnorMUP_NP_001019419/1-181 .1 alpha2u globulin precursor [Rattus norvegicus]
------------------------------------------------------------------------
------------------------------------------------------------------------
------------------------------------------------------------------------
-------------------MK------------------L--------LLLL--L-----------------
------------CLGL-T------LVC-------------------GH------------------------
AEE-----A-NSERGNL----------------DV-------------------------------------
------------------------DKL---------------------------N-----------------
-----GDWFSIVVASNKR--------EKIEENGSMRVFMQH-------IDVLENS---------LG-----F
KLC----IKENGECRKLYSVAYKTPK-IGEYFLE--------------------------------------
--------Y---------DGGNTF---TILKTDYERYVMFHL-----VNVNN-G-E----AFQLMELYG---
------------------------------------------------------------------------
--------RT-------------KDL-------------S------------------------SDIKEK--
---------FAKL----------C---------------EAHGIT-------------------------RD
NIIDL------------------------------------------------------------------T
KT----------------------------------------D-----------------------------
----------------------------------------R-------------------------------
-----------------------------C------------------------------------------
----------------------------------------------------LQA-----------------
----------RG------------------------------------------------------------
------------------------------------------------------------------------
------------------------------------------------------------------------
--------------------------------------
>RnorMUP_NP_671746/1-181 .1 alpha-2u globulin PGCL5 precursor [Rattus norvegicus]
------------------------------------------------------------------------
------------------------------------------------------------------------
------------------------------------------------------------------------
-------------------MK------------------L--------LLLL--L-----------------
------------CLGL-T------LVC-------------------GH------------------------
EEE-----A-SFERGNV----------------DV-------------------------------------
------------------------DKL---------------------------N-----------------
-----GDWFSIVMASDKR--------EKIEENGSMRVFVQH-------IDVLENS---------LG-----F
KFR----IKVNGKCRELYLVAYKTPK-DGEYFVE--------------------------------------
--------Y---------DGGNTF---NILKTDYDRYVMFHL-----VNFKD-G-E----TFQLMNLFG---
------------------------------------------------------------------------
--------RT-------------KDL-------------S------------------------SDIKEK--
---------FAKL----------C---------------VAHGIT-------------------------RE
NIIDV------------------------------------------------------------------T
KT----------------------------------------N-----------------------------
----------------------------------------R-------------------------------
-----------------------------C------------------------------------------
----------------------------------------------------LQA-----------------
----------QG------------------------------------------------------------
------------------------------------------------------------------------
------------------------------------------------------------------------
--------------------------------------
>RnorMUP_XP_017449230/1-181 .1 PREDICTED: major urinary protein 5 isoform X1 [Rattus norvegicus]
------------------------------------------------------------------------
------------------------------------------------------------------------
------------------------------------------------------------------------
-------------------MK------------------L--------LLLL--L-----------------
------------RLGL-N------LVC-------------------GH------------------------
AEE-----A-SFERGNL----------------DV-------------------------------------
------------------------DKL---------------------------N-----------------
-----GDWFSIVVASNKR--------EKIEENGSMRVFMQH-------IDVLENF---------LG-----F
KFR----IKVNGKCRELYLVAYKTPK-DGEYFVE--------------------------------------
--------Y---------DGGNTF---NILKTDYDRYVMFHL-----VNFKD-G-E----TFQLMNLFG---
------------------------------------------------------------------------
--------RT-------------KDL-------------S------------------------SDIKEK--
---------FAKL----------C---------------VAHGIT-------------------------RE
NIIDV------------------------------------------------------------------T
KT----------------------------------------N-----------------------------
----------------------------------------R-------------------------------
-----------------------------C------------------------------------------
----------------------------------------------------LQA-----------------
----------RG------------------------------------------------------------
------------------------------------------------------------------------
------------------------------------------------------------------------
--------------------------------------
>RnorMUP_XP_008761975/1-202 .1 PREDICTED: major urinary protein-like [Rattus norvegicus]
------------------------------------------------------------------------
------------------------------------------------------------------------
------------------------------------------------------------------------
-------------------MK------------------L--------FLLL--L-----------------
------------CLGL-T------LVC-------------------GH------------------------
AEE-----A-NSERGNL----------------DV-------------------------------------
------------------------DKL---------------------------N-----------------
-----GDWFSIVVASDKR--------EKIEQNGSMRFFVQH-------IDVLENS---------LG-----F
KLC----IKENGECRKLYSVAYKTPK-IGEYFLE--------------------------------------
--------Y---------DGGNTF---TILKTDYERYVMFHL-----VNVNN-G-E----AFQLMELYG---
------------------------------------------------------------------------
--------RT-------------KDL-------------S------------------------SDIKEK--
---------FAKL----------C---------------EAHGIT-------------------------RD
NIIDL------------------------------------------------------------------T
KT----------------------------------------G-----------------------------
----------------------------------------K-------------------------------
-----------------------------SGLTYF----S--RPEYYIIEEMN-------------------
------------------------------------------------LGDLLSA-----------------
----------SC------------------------------------------------------------
------------------------------------------------------------------------
------------------------------------------------------------------------
--------------------------------------
>RnorMUP_XP_008774191/1-147 .1 PREDICTED: major urinary protein-like [Rattus norvegicus]
------------------------------------------------------------------------
------------------------------------------------------------------------
------------------------------------------------------------------------
-------------------MK------------------L--------FLLL--L-----------------
------------CLGL-T------LVC-------------------GH------------------------
AEE-----A-NSERGNL----------------DV-------------------------------------
------------------------DKL---------------------------N-----------------
-----GDWFSIVVASDKR--------EKIEQNGSMRFFVQH-------IDVLENS---------LG-----F
KFC----IKENGECRKLYSVAYKTPK-DGEYFLE--------------------------------------
--------Y---------DGGNIF---TILKTDYDRYVMFHL-----VNVNN-G-E----AFQLMELYG---
------------------------------------------------------------------------
--------KV--------------------------------------------------------------
---------------------------------------FPHGH----------------------------
------------------------------------------------------------------------
------------------------------------------------------------------------
------------------------------------------------------------------------
------------------------------------------------------------------------
------------------------------------------------------------------------
------------------------------------------------------------------------
------------------------------------------------------------------------
------------------------------------------------------------------------
--------------------------------------
>RnorLCN9_NP_001100030/1-179 .1 epididymal-specific lipocalin-9 precursor [Rattus norvegicus]
------------------------------------------------------------------------
------------------------------------------------------------------------
------------------------------------------------------------------------
-----------------MVLV------------------V----------LV--L-----------------
------------GLAL-D------LA--------------------NA------------------------
QFN-----LHIAVGKNY----------------NM-------------------------------------
------------------------ARI---------------------------S-----------------
-----GVWHLVSMASDNM--------TYIEEKGDLRLFIRN-------IQFLNNSN--------LQ-----F
DFH----IMIHGECVAVTVVCEKTKN-SGEFSIA--------------------------------------
--------Y---------EGENKV---LLVETDYTMYAIFHM-----QNIKN-G-T----RTQVLALYG---
------------------------------------------------------------------------
--------RF-------------MQI-------------D------------------------ETYQER--
---------FENI----------C---------------KLYGLG-------------------------SQ
NIIDM------------------------------------------------------------------T
NK----------------------------------------------------------------------
-----------------------------------------------------------DF-----------
-----------------------------C------------------------------------------
----------------------------------------------------YL------------------
------------------------------------------------------------------------
------------------------------------------------------------------------
------------------------------------------------------------------------
--------------------------------------
>RnorMUP_XP_008774201/1-202 .1 PREDICTED: major urinary protein-like isoform X1 [Rattus norvegicus]
------------------------------------------------------------------------
------------------------------------------------------------------------
----------MSKVLEVECGHHQQRDC----------PD---------------------------------
----------REAILFPTNMK------------------L--------LLLL--L-----------------
------------RLGL-N------LVC-------------------GH------------------------
AEE-----A-SFERGNL----------------DV-------------------------------------
------------------------DKL---------------------------N-----------------
-----GDWFSIVVASNKR--------EKIEENGSMRVFMQH-------IDVLENF---------LG-----F
KFR----IKVNGECRELYMVAYRTPK-DGEYFVE--------------------------------------
--------F---------DGGNTV---NILKTDYYKYLILQI-----INYKN-G-R----TYLVTKLWG---
------------------------------------------------------------------------
--------KV--------------------------------------------------------------
---------FPQ-----------------------------------------------------------G
TVLGV------------------------------------------------------------------G
KE----------------------------------------E-----------------------------
----------------------------------------R----------------NSSFSMVFPA-----
---------------------------WSC------------------------------------------
----------------------------------------------------LFL-----------------
----------TS------------------------------------------------------------
------------------------------------------------------------------------
------------------------------------------------------------------------
--------------------------------------
>RnorMUP_XP_017458503/1-173 .1 PREDICTED: major urinary protein-like isoform X2 [Rattus norvegicus]
------------------------------------------------------------------------
------------------------------------------------------------------------
----------MSKVLEVECGHHQQRDC----------PD---------------------------------
----------REAILFPTNMK------------------L--------LLLL--L-----------------
------------RLGL-N------LVC-------------------GH------------------------
AEE-----A-SFERGNL----------------DV-------------------------------------
------------------------DKL---------------------------N-----------------
-----GDWFSIVVASNKR--------EKIEENGSMRVFMQH-------IDVLENF---------LG-----F
KFR----IKVNGECRELYMVAYRTPK-DGEYFVE--------------------------------------
--------F---------DGGNTV---NILKTDYYKYLILQI-----INYKN-G-R----TYLVTKLWD---
------------------------------------------------------------------------
--------R---------------------------------------------------------------
------------------------------------------------------------------------
------------------------------------------------------------------------
------------------------------------------------------------------------
------------------------------------------------------------------------
-----------------------------C------------------------------------------
----------------------------------------------------LQA-----------------
------------------------------------------------------------------------
------------------------------------------------------------------------
------------------------------------------------------------------------
--------------------------------------
>RnorVEG_NP_446026/1-177 .1 von Ebner gland protein 2 precursor [Rattus norvegicus]
------------------------------------------------------------------------
------------------------------------------------------------------------
------------------------------------------------------------------------
-------------------MK---------------A--L----------LLT-F-----------------
------------SLSL-L----------------------------AALQ----------------------
AQA-----FP-TTEENQ----------------D--------------------------------------
--------------------------V---------------------------S-----------------
-----GTWYLKAAAWDKE-----IPDKKF---GSVSVTPMK-------IKTLEGGN--------LQVK---F
TVLIS------GRCQEMSTVLEKTDE-PGKYTA---------------------------------------
--------Y---------SGKQVV---YSIPSAVEDHYIFYY-----EGKIH-R-H----HFQIAKLVG---
------------------------------------------------------------------------
--------RN-------------PEI-------------N------------------------QEALED--
---------FQNA----------V---------------RAGGLN-------------------------PD
NIFIP-KQ---------------------------------------------------------------S
------------------------------------------E-----------------------------
------------------------------------------------------------------------
----------------------------TCP------------LGSN-------------------------
------------------------------------------------------------------------
------------------------------------------------------------------------
------------------------------------------------------------------------
------------------------------------------------------------------------
--------------------------------------
>RnorOBP_XP_008759830/1-182 .1 PREDICTED: odorant binding protein 2A isoform X1 [Rattus norvegicus]
------------------------------------------------------------------------
------------------------------------------------------------------------
------------------------------------------------------------------------
-------------------MK---------------S--L----------LLTVL-----------------
------------LLEL-V----------------------------AVLK----------------------
AQE-------LLLDDQE----------------D--------------------------------------
--------------------------Y---------------------------S-----------------
-----GTWYPKAMVHNGS-----LPHCK----LPTRVFPVK-------VIALEDGD--------LEAT---V
TVWKD------DRCHEFKFVMRKTKE-PGIYST---------------------------------------
--------F---------HGKKTV---HVEKTSVEGHYIFYC-----EGLHN-G-K----SFGMGKLMG---
------------------------------------------------------------------------
--------RN-------------PEE-------------N------------------------PEAMEE--
---------FKKF----------I---------------QRMELQ-------------------------EE
NMFVP-EI---------------------------------------------------------------R
------------------------------------------G-----------------------------
------------------------------------------------------------------------
----------------------------ESR------------NAHACPLC---------------------
---------------------------------------------------DS-------------------
------------------------------------------------------------------------
------------------------------------------------------------------------
------------------------------------------------------------------------
--------------------------------------
>RnorOBP_XP_008759838/1-183 .1 PREDICTED: vomeronasal secretory protein 1 [Rattus norvegicus]
------------------------------------------------------------------------
------------------------------------------------------------------------
------------------------------------------------------------------------
--------------MQTLEMK---------------A--L----------LLT-V-----------------
------------SLCL-V----------------------------AALQ----------------------
AQD-----SSFLAFNNV----------------N--------------------------------------
--------------------------F---------------------------S-----------------
-----GKWFNKAMVSEDE-----FPISK--------VSPIF-------ILVLNNGD--------LEFS---V
TFMMY------GQCFEVTIILEKTDV-PGQYTAW--------------------------------------
-----TPTF---------EGKTHLK-VQVQPSSVKGHYMLYC-----EGDVE-E-M----SFTMTQLMG---
------------------------------------------------------------------------
--------KD-------------PQE-------------D------------------------LEALEE--
---------FKEF----------T---------------QLKRLV-------------------------PE
NLLIP-EQ---------------------------------------------------------------M
GE----------------------------------------G-----------------------------
------------------------------------------------------------------------
----------------------------TCN------------P----------------------------
------------------------------------------------------------------------
------------------------------------------------------------------------
------------------------------------------------------------------------
------------------------------------------------------------------------
--------------------------------------
>RnorVEG_NP_075234/1-177 .1 von Ebner gland protein 1 precursor [Rattus norvegicus]
------------------------------------------------------------------------
------------------------------------------------------------------------
------------------------------------------------------------------------
-------------------MK---------------A--L----------LLT-F-----------------
------------GLSL-L----------------------------AALQ----------------------
AQA-----FP-TTEENQ----------------D--------------------------------------
--------------------------V---------------------------S-----------------
-----GTWYLKAAAWDKE-----IPDKKF---GSVSVTPMK-------IKTLEGGN--------LQVK---F
TVLIA------GRCKEMSTVLEKTDE-PAKYTA---------------------------------------
--------Y---------SGKQVL---YIIPSSVEDHYIFYY-----EGKIH-R-H----HFQIAKLVG---
------------------------------------------------------------------------
--------RD-------------PEI-------------N------------------------QEALED--
---------FQSV----------V---------------RAGGLN-------------------------PD
NIFIP-KQ---------------------------------------------------------------S
------------------------------------------E-----------------------------
------------------------------------------------------------------------
----------------------------TCP------------LGSN-------------------------
------------------------------------------------------------------------
------------------------------------------------------------------------
------------------------------------------------------------------------
------------------------------------------------------------------------
--------------------------------------
>RnorOBP_EDL93541/1-180 .1 similar to VNSP I (predicted), isoform CRA_a [Rattus norvegicus]
------------------------------------------------------------------------
------------------------------------------------------------------------
------------------------------------------------------------------------
--------------MQTLEMK---------------A--L----------LLT-V-----------------
------------SLCL-V----------------------------AALQ----------------------
AQD-----SSFLAFNNV----------------N--------------------------------------
--------------------------F---------------------------S-----------------
-----GKWFNKAMVSEDE-----FPISK--------VSPIF-------ILVLNNGD--------LEFS---V
TFMMY------GQCFEVTIILEKTDV-PGQYTA---------------------------------------
--------F---------EGKTHLK-VQVQPSSVKGHYMLYC-----EGDVE-E-M----SFTMTQLMG---
------------------------------------------------------------------------
--------KD-------------PQE-------------D------------------------LEALEE--
---------FKEF----------T---------------QLKRLV-------------------------PE
NLLIP-EQ---------------------------------------------------------------M
------------------------------------------E-----------------------------
------------------------------------------------------------------------
----------------------------TCE------------PESN-------------------------
------------------------------------------------------------------------
------------------------------------------------------------------------
------------------------------------------------------------------------
------------------------------------------------------------------------
--------------------------------------
>RnorVEG_EDL82774/1-176 .1 rCG35608 [Rattus norvegicus]
------------------------------------------------------------------------
------------------------------------------------------------------------
------------------------------------------------------------------------
-------------------MK---------------S--R----------LLTVL-----------------
------------LLGL-M----------------------------AVLK----------------------
AQE-------APPDDQE----------------D--------------------------------------
--------------------------F---------------------------S-----------------
-----GKWYTKATVCDRN-----HTDGK----RPMKVFPMT-------VTALEGGD--------LEVR---I
TFRGK------GHCHLRRITMHKTDE-PGKYTT---------------------------------------
--------F---------KGKKTF---YIKEIPVKDHYIFYI-----KGQRH-G-K----SYLKGKLVG---
------------------------------------------------------------------------
--------RD-------------SKD-------------N------------------------PEAMEE--
---------FKKF----------V---------------KSKGFR-------------------------EE
NITVP-EL---------------------------------------------------------------L
------------------------------------------D-----------------------------
------------------------------------------------------------------------
----------------------------ECV------------PGSD-------------------------
------------------------------------------------------------------------
------------------------------------------------------------------------
------------------------------------------------------------------------
------------------------------------------------------------------------
--------------------------------------
>RnorOBP_XP_017446996/1-171 .1 PREDICTED: odorant-binding protein 2a isoform X1 [Rattus norvegicus]
------------------------------------------------------------------------
------------------------------------------------------------------------
------------------------------------------------------------------------
-------------------MK---------------S--R----------LLTVL-----------------
------------LLGL-M----------------------------AVLK----------------------
AQE-------APPDDQD----------------D--------------------------------------
--------------------------F---------------------------S-----------------
-----GKWYTKATVCDRN-----HTDGK----RPMKVFPMT-------VTALEGGD--------LEVQ---M
TFRGK------GHCHLRRITMHKTDE-PGKYTT---------------------------------------
--------F---------KGKKTF---YIKEIPVKDHYIFYI-----KGQRH-G-K----SYLKGKLVG---
------------------------------------------------------------------------
--------RD-------------SKD-------------N------------------------PEAMEE--
---------FKKF----------V---------------KSKGFR-------------------------EE
NITVP-EL---------------------------------------------------------------L
------------------------------------------G-----------------------------
------------------------------------------------------------------------
----------------------------EL------------------------------------------
------------------------------------------------------------------------
------------------------------------------------------------------------
------------------------------------------------------------------------
------------------------------------------------------------------------
--------------------------------------
>RnorVEG_AAF31763/1-159 .1 von Ebner's-like protein, partial [Rattus norvegicus]
------------------------------------------------------------------------
------------------------------------------------------------------------
------------------------------------------------------------------------
------------------------------------------------------------------------
------------------------------------------------------------------------
AQA-----FP-TTEEND----------------D--------------------------------------
--------------------------V---------------------------S-----------------
-----RTWYLKAAACDKG-----IPDKRF---GSVSVTPMK-------IRHLEGGN--------LQVK---S
TVLIA------GRCRGMSTVLERTDA-PAKYHA---------------------------------------
--------Y---------SGKQVP---YIIPSSVRDH-IFSY-----EGKNH-R-H----HFNIAKPVR---
------------------------------------------------------------------------
--------RD-------------PEI-------------N------------------------QEASRD--
---------FQSV----------V---------------RVGRLN-------------------------PD
NIFTP-RQ---------------------------------------------------------------S
------------------------------------------E-----------------------------
------------------------------------------------------------------------
----------------------------NCL------------LGSI-------------------------
------------------------------------------------------------------------
------------------------------------------------------------------------
------------------------------------------------------------------------
------------------------------------------------------------------------
--------------------------------------
>RnorOBP_NP_001121611/1-176 .1 odorant binding protein 2A precursor [Rattus norvegicus]
------------------------------------------------------------------------
------------------------------------------------------------------------
------------------------------------------------------------------------
-------------------MK---------------S--L----------LLTVL-----------------
------------LLEL-V----------------------------AVLK----------------------
AQE-------LLLDDQE----------------D--------------------------------------
--------------------------Y---------------------------S-----------------
-----GTWYPKAMVHNGS-----LPHCK----LPTRVFPVK-------VIALEDGD--------LEAT---V
TVWKD------DRCHEFKFVMRKTKE-PGIYST---------------------------------------
--------F---------HGKKTV---HVEKTSVEGHYIFYC-----EGLHN-G-K----SFGMGKLMG---
------------------------------------------------------------------------
--------RN-------------PEE-------------N------------------------PEAMEE--
---------FKKF----------I---------------QRMELQ-------------------------EE
NMFVP-EI---------------------------------------------------------------R
------------------------------------------D-----------------------------
------------------------------------------------------------------------
----------------------------ECV------------NESD-------------------------
------------------------------------------------------------------------
------------------------------------------------------------------------
------------------------------------------------------------------------
------------------------------------------------------------------------
--------------------------------------
>RnorOBP_XP_006224445/1-180 .1 PREDICTED: vomeronasal secretory protein 2 [Rattus norvegicus]
------------------------------------------------------------------------
------------------------------------------------------------------------
------------------------------------------------------------------------
-------------------MK---------------S--L----------LLTVI-----------------
------------LFSL-V----------------------------AILQ----------------------
SHD-----DLPFLSEEE----------------K--------------------------------------
--------------------------L---------------------------S-----------------
-----GVWFIKATVNQRR-----KEEEK-----TLVVFPIR-------LTCPEEGT--------LELR---H
TLISE------GECIKLGVRMQRTEE-PGQYSS---------------------------------------
--------F---------LGHNLF---YIYEVPVKDHYIIYT-----ESHPF-R-K----ISQTGHLIG---
------------------------------------------------------------------------
--------KY-------------PEE-------------K------------------------LEALEV--
---------FKEF----------I---------------QHKGFL-------------------------QE
NIIVP-EQ---------------------------------------------------------------R
------------------------------------------E-----------------------------
------------------------------------------------------------------------
----------------------------RCI------------PIHDSGK----------------------
------------------------------------------------------------------------
------------------------------------------------------------------------
------------------------------------------------------------------------
------------------------------------------------------------------------
--------------------------------------
>RnorVEG_EDL93475/1-115 .1 rCG45569, isoform CRA_b [Rattus norvegicus]
------------------------------------------------------------------------
------------------------------------------------------------------------
------------------------------------------------------------------------
-------------------MK---------------A--L----------LLT-------------------
------------------------------------------------------------------------
------------------------------------------------------------------------
------------------------------------------------------------------------
------SWYLKAAAWDKE-----IPDKKF---GSVSVTPMK-------IKTLEGGN--------LQVK---F
TVLIS------GRCQEMSTVLEKTDE-PGKYTA---------------------------------------
--------------------------------------------------------------------C---
------------------------------------------------------------------------
--------RN-------------PEI-------------N------------------------QEALED--
---------FQNA----------V---------------RAGGLN-------------------------PD
NIFIP-KQ---------------------------------------------------------------S
------------------------------------------E-----------------------------
------------------------------------------------------------------------
----------------------------TCP------------LGSN-------------------------
------------------------------------------------------------------------
------------------------------------------------------------------------
------------------------------------------------------------------------
------------------------------------------------------------------------
--------------------------------------
>RnorOBP_XP_001061529/1-185 .2 PREDICTED: vomeronasal secretory protein 2 [Rattus norvegicus]
------------------------------------------------------------------------
------------------------------------------------------------------------
------------------------------------------------------------------------
-------------------MK---------------Y--L----------LLTVL-----------------
------------LFGL-L----------------------------AILQ----------------------
AQD-----DLPFLSDEK----------------K--------------------------------------
--------------------------L---------------------------S-----------------
-----GIWFLKATVSQRR-----QTGEQ-----TVVAFPHS-------LTCPEEGI--------LEIR---N
TFMSG------GQCIKILLRMQKTEE-PGQYSN---------------------------------------
--------F---------FRHNLF---YIYELPVKDHYIFYM-----ESIPF-E-K----KFQEGHLIG---
------------------------------------------------------------------------
--------KC-------------PKE-------------N------------------------LEALEE--
---------FKEF----------I---------------QRKGLL-------------------------QE
NIIVP-EQ---------------------------------------------------------------R
------------------------------------------E-----------------------------
------------------------------------------------------------------------
----------------------------RCV------------PIHDGAHK---------------------
-------------------------------------------------------------------NHKC-
------------------------------------------------------------------------
------------------------------------------------------------------------
------------------------------------------------------------------------
--------------------------------------
>CsimOBP_XP_014651019/1-175 .1 PREDICTED: odorant-binding protein-like [Ceratotherium simum simum]
------------------------------------------------------------------------
------------------------------------------------------------------------
------------------------------------------------------------------------
-------------------MK---------------I--L----------LLT-L-----------------
------------VLGL-V--------C-------------------A-------------------------
AQ---------EPQSET----------------NF-------------------------------------
------------------------SLV---------------------------S-----------------
-----GEWKTLYVASSNI--------EKISENGPFRAFVRR-------LDFDSEGDTIA------------F
TFL----VKVNGQCTIIHSVATKIEG-N-VYISD--------------------------------------
--------Y---------AGINGF---KILDLSENAIIGYIL-----NVDEE-G-L----VTKIIALLG---
------------------------------------------------------------------------
--------KG-------------NDI-------------N------------------------EEDIEK--
---------FKEL----------T---------------RQRGIP-------------------------EE
NTLNI-IN---------------------------------------------------------------I
------------------------------------------D-----------------------------
------------------------------------------------------------------------
----------------------------DC-------------PTN--------------------------
----------------------------------------------------D-------------------
------------------------------------------------------------------------
------------------------------------------------------------------------
------------------------------------------------------------------------
--------------------------------------
>CsimLCN9_XP_014637465/1-386 .1 PREDICTED: epididymal-specific lipocalin-9 [Ceratotherium simum simum]
------------------------------------------------------------------------
------------------------------------------------------------------------
------------------------------------------------------------------------
-------------------MS------------------L----------LL--L-----------------
------------AVGL-T------LLGG------------------LQ----------------------AL
HKG-----PGD---PNF----------------DE-------------------------------------
------------------------KLV---------------------------K-----------------
-----GKWFSVAMASNEP--------KFITKDTDMKFFIHN-------IQVTPKS---------LQ-----L
HVH----RKVKGVCVPTTMTANKTGK-KFQYTVN--------------------------------------
--------H---------SSHKMI---FLEKVDPQHFAIFCT-----HSVKH-G-K----ETMVVNLFS---
------------------------------------------------------------------------
--------RT-------------PTV-------------S------------------------PDVLWM--
---------FRKY----------C---------------KTHGIH-------------------------ST
NIVDL------------------------------------------------------------------T
QT----------------------------------------G-----------------------------
----------------------------------------R-------------------------------
-----------------------------C------------------------------------------
----------------------------------------------------PPH-----------------
----------RQPQEAEGLGPDACSAHLAPLCSSLHRS-------------LSPR---PPVDST--------
-HYVLLPGNRPFWWGERVTLRTQGEVTLKPLQPTPKTKPVITDVKASDSLLNAVKANNSGPAVQTGPGRVVG
RQLFPEPPWLLPAPAAATATAEGPETAEAHSPSLPQGGNPALSGCCRDRDKPVSTASGL-----QVGPTGPP
GPGQWNP-TAPSHRLSPPLPGPAFNQPLLSPQA-----
>CsimSAL_XP_004423789/1-187 .2 PREDICTED: major allergen Equ c 1-like [Ceratotherium simum simum]
------------------------------------------------------------------------
------------------------------------------------------------------------
------------------------------------------------------------------------
-------------------MK------------------L----------LL--L-----------------
------------CLGL-I------LVC-------------------AQ------------------------
EEE-----NSDVVTNNF----------------DI-------------------------------------
------------------------SEI---------------------------S-----------------
-----GEWYSILLASDIK--------EKIEENGSMRVFVEY-------IHVLDNSS--------LY-----F
KYH----TKVNGQCTQFSVVADKIGE-NHIYNVT--------------------------------------
--------Y---------DGYNVF---HIRKVVNTDSIIIYL-----VNFNN-D-E----PFQLLELYA---
------------------------------------------------------------------------
--------RK-------------PDA-------------S------------------------PEVKEK--
---------LKGI----------S---------------QKHGIV-------------------------TE
NIIDL------------------------------------------------------------------T
KA----------------------------------------D-----------------------------
----------------------------------------R-------------------------------
-----------------------------C------------------------------------------
----------------------------------------------------LQD-----------------
----------RENGEDEA------------------------------------------------------
------------------------------------------------------------------------
------------------------------------------------------------------------
--------------------------------------
>PdisSAL_XP_028389241/1-210 .1 major allergen Equ c 1-like [Phyllostomus discolor]
------------------------------------------------------------------------
------------------------------------------------------------------------
------------------------------------------------------------------------
-------------------MK------------------L----------LL--L-----------------
------------CLGL-S------LVC-------------------AH------------------------
HED-----NHDIVTSNF----------------DM-------------------------------------
------------------------LKI---------------------------S-----------------
-----GEWHTILLASDVK--------EKIEEQGSMRMFMES-------IQALDNSS--------LL-----I
ICH----KKINGECAELTSICDETEE-EGVYSVS--------------------------------------
--------Y---------DGYNKL---YISEADYNDYLILYL-----MNSNK-Q-K----KTQVTALLA---
------------------------------------------------------------------------
--------RK-------------PDV-------------S------------------------TQMKKR--
---------FEEL----------C---------------KDHGIP-------------------------KE
NILDM------------------------------------------------------------------A
NA----------------------------------------N-----------------------------
----------------------------------------P-------------------------------
-----------------------------C------------------------------------------
----------------------------------------------------SHA-----------------
----------RGSHGAQASR----------------------------------------------------
--WVLSEG----------------------------------------------------------AG----
-------------------AAQRS----------------------------------L--------PSKTS
MA------------------------------------
>PdisSAL_XP_028375245/1-190 .1 major allergen Equ c 1-like [Phyllostomus discolor]
------------------------------------------------------------------------
------------------------------------------------------------------------
------------------------------------------------------------------------
-------------------MK------------------L----------LL--L-----------------
------------CLGL-T------LVC-------------------AH------------------------
HED-----SHDVLTSNF----------------DM-------------------------------------
------------------------SKI---------------------------S-----------------
-----GEWHTILMASDVK--------EKVEEQGSMRMFVES-------IQPLDNSS--------LL-----L
KYH----KKINGECTELTFICDETEE-EGVYSVS--------------------------------------
--------Y---------DGYNEF---YISEAVYNDYLIFYV-----LNSNK-E-K----KFQLMELNA---
------------------------------------------------------------------------
--------RN-------------PDV-------------S------------------------PQIKKR--
---------FEEL----------C---------------ENRGIP-------------------------KE
NVQDL------------------------------------------------------------------T
NT----------------------------------------P-----------------------------
----------------------------------------V-------------------------------
-----------------------------P------------------------------------------
----------------------------------------------------RTDGAT--------------
--------EPRPPGGC--------------------------------------------------------
------------------------------------------------------------------------
------------------------------------------------------------------------
--------------------------------------
>PdisSAL_XP_028390470/1-179 .1 major allergen Equ c 1-like [Phyllostomus discolor]
------------------------------------------------------------------------
------------------------------------------------------------------------
------------------------------------------------------------------------
-------------------MK------------------L----------LL--L-----------------
------------CLGL-T------LVC-------------------AH------------------------
HGE-----NHDVVTSNF----------------DM-------------------------------------
------------------------SKI---------------------------S-----------------
-----GEWYTILLASGVK--------EKVEEQGSMRMFVES-------IQALDNSS--------LL-----L
KYH----KKINGECAELIFVGDETEE-EGVYSLS--------------------------------------
--------Y---------DGYNEF---HVVEADYNDYVIFYF-----LNYHN-E-E----ITQGMELYA---
------------------------------------------------------------------------
--------RK-------------PDV-------------S------------------------PQIKKR--
---------FEEL----------C---------------KNHGIP-------------------------EE
NVQDL------------------------------------------------------------------T
NA----------------------------------------D-----------------------------
----------------------------------------P-------------------------------
-----------------------------C------------------------------------------
----------------------------------------------------SQD-----------------
------------------------------------------------------------------------
------------------------------------------------------------------------
------------------------------------------------------------------------
--------------------------------------
>PdisSAL_XP_028389337/1-179 .1 major allergen Equ c 1-like [Phyllostomus discolor]
------------------------------------------------------------------------
------------------------------------------------------------------------
------------------------------------------------------------------------
-------------------MK------------------L----------LL--L-----------------
------------CLGL-T------LVC-------------------AH------------------------
HED-----NHDVVTSNF----------------DM-------------------------------------
------------------------SKI---------------------------S-----------------
-----GEWYSILLNSNVK--------EIIEEQGIMRMFVES-------VQALDNSS--------LS-----L
KYH----KKINGECAELTFICDETEE-EGVYSVS--------------------------------------
--------Y---------DGYNKI---HIVEADYNDYVIFYF-----LNYQN-G-E----ITQGMDLYA---
------------------------------------------------------------------------
--------RK-------------PDV-------------S------------------------PQIKKR--
---------YEEL----------C---------------KNRGIP-------------------------EE
NMQDL------------------------------------------------------------------T
NA----------------------------------------D-----------------------------
----------------------------------------P-------------------------------
-----------------------------C------------------------------------------
----------------------------------------------------SRN-----------------
------------------------------------------------------------------------
------------------------------------------------------------------------
------------------------------------------------------------------------
--------------------------------------
>PdisSAL_XP_028389780/1-179 .1 salivary lipocalin-like [Phyllostomus discolor]
------------------------------------------------------------------------
------------------------------------------------------------------------
------------------------------------------------------------------------
-------------------MK------------------L----------LL--L-----------------
------------CLGL-T------LVC-------------------AH------------------------
HGE-----NHDVVTSNF----------------DM-------------------------------------
------------------------SKL---------------------------S-----------------
-----GEWYTILLASDMK--------EKVEKQGSYRMFLEY-------IQVLDNSS--------LV-----L
KCH----KMINRECAELTYICDETEE-EGVYSVS--------------------------------------
--------C---------HGYNEI---HILEAVYNDCVILCY-----LNYNN-E-E----ITQGMELHA---
------------------------------------------------------------------------
--------RN-------------PDV-------------S------------------------PQIKKR--
---------FEEL----------C---------------ENTGIP-------------------------KE
NVVDV------------------------------------------------------------------S
NA----------------------------------------D-----------------------------
----------------------------------------P-------------------------------
-----------------------------C------------------------------------------
----------------------------------------------------SQD-----------------
------------------------------------------------------------------------
------------------------------------------------------------------------
------------------------------------------------------------------------
--------------------------------------
>PdisSAL_XP_028389561/1-179 .1 major allergen Equ c 1-like [Phyllostomus discolor]
------------------------------------------------------------------------
------------------------------------------------------------------------
------------------------------------------------------------------------
-------------------MK------------------L----------LL--L-----------------
------------CLGL-T------LVC-------------------AH------------------------
HED-----NHDVVTSNI----------------DI-------------------------------------
------------------------SKL---------------------------S-----------------
-----GEWYTIFLASDVK--------ENVKENGVMRMFMEY-------TQALDNSS--------LL-----L
KYH----KKVKGECVELTFICDETEE-EGVYSVS--------------------------------------
--------Y---------DGYNEI---RVVETDYDDYYIFYF-----LNYDN-E-K----VSQHMELNA---
------------------------------------------------------------------------
--------RK-------------PYV-------------S------------------------LELEKR--
---------FEKL----------C---------------EDNGIP-------------------------KE
NVQDL------------------------------------------------------------------T
NA----------------------------------------D-----------------------------
----------------------------------------P-------------------------------
-----------------------------C------------------------------------------
----------------------------------------------------SQD-----------------
------------------------------------------------------------------------
------------------------------------------------------------------------
------------------------------------------------------------------------
--------------------------------------
>PdisSAL_XP_028389927/1-179 .1 major allergen Equ c 1-like [Phyllostomus discolor]
------------------------------------------------------------------------
------------------------------------------------------------------------
------------------------------------------------------------------------
-------------------MK------------------L----------LL--L-----------------
------------CLGL-T------LAC-------------------AH------------------------
HED-----NHDVVTSNF----------------DM-------------------------------------
------------------------SKL---------------------------S-----------------
-----GEWYTILLASGVK--------EMVEEQGSFRIFVDY-------IQALDNSS--------VL-----L
KCH----KMINRECAELTLIFDETEE-EGLYSAT--------------------------------------
--------Y---------LGYNEA---HILEAVYNDYVIFYY-----LNYHN-D-E----ITQGMELHA---
------------------------------------------------------------------------
--------RN-------------PDV-------------S------------------------PQIKKR--
---------FEEI----------C---------------ENTGIP-------------------------KE
NVVDV------------------------------------------------------------------S
NA----------------------------------------D-----------------------------
----------------------------------------R-------------------------------
-----------------------------C------------------------------------------
----------------------------------------------------SQD-----------------
------------------------------------------------------------------------
------------------------------------------------------------------------
------------------------------------------------------------------------
--------------------------------------
>PdisSAL_XP_028389138/1-193 .1 LOW QUALITY PROTEIN: salivary lipocalin-like [Phyllostomus discolor]
------------------------------------------------------------------------
------------------------------------------------------------------------
------------------------------------------------------------------------
-------------------MK------------------L----------LL--L-----------------
------------CLGL-T------LVC-------------------AH------------------------
HGE-----NHDVVTSNF----------------NM-------------------------------------
------------------------SKI---------------------------S-----------------
-----GEWYTVLLASDIK--------ETIEENSVMRGFVES-------IQASDNSP--------ME-----M
KLY----IRFRDA-----------------------------------------------------------
-------------------GFATM---TLLEADYSDYLIFHV-----INFTS-Q-E----TANVMMLYA---
------------------------------------------------------------------------
--------RN-------------PDV-------------N------------------------PQIKKR--
---------FEEL----------C---------------QKYGIP-------------------------KE
NVVDL------------------------------------------------------------------T
NA----------------------------------------D-----------------------------
----------------------------------------R-------------------------------
-----------------------------C------------------------------------------
----------------------------------------------------LHA-----------------
----------RGSHGAQASR----------------------------------------------------
--LVLSGGMX------------------------------------------------------GSPG----
-----------------VPALQNQQ-------------------------------GLM--------PKG--
--------------------------------------
>PdisSAL_XP_028390282/1-130 .1 salivary lipocalin-like [Phyllostomus discolor]
------------------------------------------------------------------------
------------------------------------------------------------------------
------------------------------------------------------------------------
-------------------MK------------------L----------LL--L-----------------
------------CLGL-T------LVC-------------------AH------------------------
HED-----NHDVVTSNF----------------DM-------------------------------------
------------------------SKL---------------------------S-----------------
-----GEWYTILLASDVK--------EKVEEQD---------------------------------------
------------------------------------------------------------------------
------------------LGYNEF---HILEADYNDYVILYY-----VNYHN-E-E----ITQGMELYA---
------------------------------------------------------------------------
--------RN-------------PDV-------------S------------------------PQIKKR--
---------FEEL----------C---------------ENTGIP-------------------------KE
NVVDV------------------------------------------------------------------T
NA----------------------------------------D-----------------------------
----------------------------------------P-------------------------------
-----------------------------C------------------------------------------
----------------------------------------------------SQD-----------------
------------------------------------------------------------------------
------------------------------------------------------------------------
------------------------------------------------------------------------
--------------------------------------
>PdisLCN9_XP_028386329/1-166 .1 epididymal-specific lipocalin-9 [Phyllostomus discolor]
------------------------------------------------------------------------
------------------------------------------------------------------------
------------------------------------------------------------------------
-------------------MA---------------PRWV----------LL--L-----------------
------------PL-L-S------LVS-------------------AQ------------------------
ELN-----LRTVVHRNY----------------NM-------------------------------------
------------------------SKV---------------------------S-----------------
-----GVWYSISMASDDM--------TRIEENGDLRVFVEK-------IESLDDGR--------LK-----F
SFH----FMLLGDCVEAAVVCQKTDK-NGKYTLD--------------------------------------
--------Y---------KGNGTV---LLWETDYRLYVTFYL-----RSVNN-G-T----TTQVLALY----
------------------------------------------------------------------------
------------------------------------------------------------------------
-----------EI----------C---------------KRYGLG-------------------------PQ
NIIDL------------------------------------------------------------------T
GQ----------------------------------------------------------------------
------------------------------------------------------------------------
---------------------------DQC------------------------------------------
----------------------------------------------------KR------------------
--------Y---------------------------------------------------------------
------------------------------------------------------------------------
------------------------------------------------------------------------
--------------------------------------
>EmaxOBP_AAN17333/1-162 .1 odorant-binding protein [Elephas maximus]
------------------------------------------------------------------------
------------------------------------------------------------------------
------------------------------------------------------------------------
------------------------------------------------------------------------
------------------------------------------------------------------------
-M---------LEEPLL----------------DE--------------------------YC---------
------------------------SEI---------------------------S-----------------
-----GTWYTIYEASANI--------EVLSENSPLRGYFRL-------IKCHPDGETLL------------V
IFY----TKENGTCQLYNKQGQRIDE-N-GYTTN--------------------------------------
--------Y---------EGKVDF---SFIQQAKDFLLIHAI-----NKNEE-G-N----VFEVVGALA---
------------------------------------------------------------------------
--------RE-------------KDI-------------S------------------------EENYQA--
---------FLEF----------A---------------VENGIP-------------------------KE
NIVKV-ID---------------------------------------------------------------T
------------------------------------------D-----------------------------
------------------------------------------------------------------------
----------------------------TC-------------PET--------------------------
----------------------------------------------------LT------------------
------------------------------------------------------------------------
------------------------------------------------------------------------
------------------------------------------------------------------------
--------------------------------------
>MdavOBP_XP_006768680/1-352 .1 PREDICTED: protein AMBP [Myotis davidii]
------------------------------------------------------------------------
------------------------------------------------------------------------
------------------------------------------------------------------------
-------------------MW-------------S----LGA-----PFVLLT-------------------
-----------ACLAV-S------------------------------------------------------
ANPVPTLPDNIQVQENF----------------DV-------------------------------------
------------------------SRFY--------------------------------------------
-----GKWFHVAIGSTCP-WL-----VRFKDRLTMSALLLR-----------EGATERQ-----ISTT---I
TRWRR------GVCEELSGTYEKTDT-EGKF--------------------L--------------------
--------Y-------HKSKWNISIESYVVHTNYDEYAIILS---KKFSRRH-G------PTITAKLYG---
------------------------------------------------------------------------
--------RG-------------PQL-------------R------------------------ESLLQE--
---------FREV----------A---------------LGVGIP-------------------------ED
SIFTM-ADRGECVPGEQEKDNVLIP--------------------------RARRAVLPQEQEGSGAGQPVT
GS------------------------------------IKKEDACQ---LGYEAGPCLGMFRAYFYNG----
-------SSMACEPFLYG---GCLGNNNKFASEKECLQTCRTVA---ACNLPIVPGPCRAFIELWAFD---A
VQGKCIRFQYGGCQGNGNKFYSEKECKEYCG------V-----PGDGDEE----------------------
------------------------------------------------------------------------
--------LLRFNN----------------------------------------------------------
------------------------------------------------------------------------
------------------------------------------------------------------------
--------------------------------------
>MdavOBP_ELK26643/1-374 .1 Protein AMBP [Myotis davidii]
------------------------------------------------------------------------
------------------------------------------------------------------------
------------------------------------------------------------------------
-------------------MW-------------S----LGA-----PFVLLT-------------------
-----------ACLAV-S------------------------------------------------------
ANPVPTLPDNIQVQENF----------------DV-------------------------------------
------------------------SRFY--------------------------------------------
-----GKWFHVAIGSTCP-WL-----VRFKDRLTMSALLLR-----------EGATERQ-----ISTT---I
TRWRR------GVCEELSGTYEKTDT-EGKF--------------------L--------------------
--------Y-------HKSKWNISIESYVVHTNYDEYAIILS---KKFSRRH-G------PTITAKLYG---
------------------------------------------------------------------------
--------RG-------------PQL-------------R------------------------ESLLQE--
---------FREV----------A---------------LGVGIP-------------------------ED
SIFTM-ADRGINIKHEL----TFCPWYCAMPFPIAVGTGTFNGPYEPAGGQRARRAVLPQEQEGSGAGQPVT
GS------------------------------------IKKEDACQ---LGYEAGPCLGMFRAYFYNG----
-------SSMACEPFLYG---GCLGNNNKFASEKECLQTCRTVA---ACNLPIVPGPCRAFIELWAFD---A
VQGKCIRFQYGGCQGNGNKFYSEKECKEYCG------V-----PGDGDEE----------------------
------------------------------------------------------------------------
--------LLRFNN----------------------------------------------------------
------------------------------------------------------------------------
------------------------------------------------------------------------
--------------------------------------
>MdavSAL_XP_015424270/1-191 .1 PREDICTED: allergen Fel d 4-like isoform X2 [Myotis davidii]
------------------------------------------------------------------------
------------------------------------------------------------------------
------------------------------------------------------------------------
-------------------MK------------------L----------LL--L-----------------
------------CLGL-T------LVC-------------------AH------------------------
NEG-----NPDVVTSNF----------------DM-------------------------------------
------------------------SKI---------------------------S-----------------
-----GEWYSILLASDMK--------EMIEENGSMRVFVES-------IQVLYNSS--------LS-----F
KFH----MKVNGECTEISFICDKTEE-KGVYSVE--------------------------------------
--------Y---------DGYNTF---HIIEAVYGDYLILYL-----TNVKD-E-E----EAQVMELYA---
------------------------------------------------------------------------
--------RK-------------PDL-------------S------------------------PKLKER--
---------FRKL----------C---------------KKNGIT-------------------------KE
NILDL------------------------------------------------------------------T
KV----------------------------------------D-----------------------------
----------------------------------------R-------------------------------
-----------------------------C------------------------------------------
----------------------------------------------------LQA-----------------
----------RGSNDAQAS-----------------------------------------------------
------------------------------------------------------------------------
-------------------SAE--------------------------------------------------
--------------------------------------
>CporOBP_NP_001192114/1-170 .1 lipocalin Cav p 3.0101 precursor [Cavia porcellus]
------------------------------------------------------------------------
------------------------------------------------------------------------
------------------------------------------------------------------------
-------------------MQ---------------I--L----------LLA-L-----------------
------------TIGL-A--------Y-------------------AH------------------------
--------------QTL----------------DP-------------------------------------
------------------------SEI---------------------------N-----------------
-----GQWHTISIAADNV--------EKIGEGGPLRGYFHN-------LHCYDGCKNIG------------L
TFY----VKLDGNCQRFDVLGAKQED-SDVYVAQ--------------------------------------
--------Y---------SGTNHF---EVIGKKEDAIAFYNH-----NTDET-G-K----ETKMIVVVA---
------------------------------------------------------------------------
--------RR-------------DSL-------------T------------------------EEEQQK--
---------LQEV----------A---------------GEKGIP-------------------------KD
NIRYF-RE---------------------------------------------------------------R
------------------------------------------D-----------------------------
------------------------------------------------------------------------
----------------------------TC-------------AQ---------------------------
------------------------------------------------------------------------
------------------------------------------------------------------------
------------------------------------------------------------------------
------------------------------------------------------------------------
--------------------------------------
>CporOBP_VEV85354/1-86 .1 allergen lipocalin Cav p 1 isoform 2 precusrsor [Cavia porcellus]
------------------------------------------------------------------------
------M-----------------------------------------------------------------
------------------------------------------------------------------------
-------------------VQ---------------I--L----------LLA-L-----------------
------------AVGL-S--------C---------------------------------------------
----------------V----------------ES-------------------------------------
------------------------SQI---------------------------S-----------------
-----GDWDTIALSADNK--------EKIEEGGPLRVYFRQ-------IDCNADCSEIT------------F
RLY----VKLNGECKESTVVASQSLG----------------------------------------------
-----------------------------------------------------G-L----------------
------------------------------------------------------------------------
------------------------------------------------------------------------
------------------------------------------------------------------------
------------------------------------------------------------------------
------------------------------------------------------------------------
------------------------------------------------------------------------
------------------------------------------------------------------------
------------------------------------------------------------------------
------------------------------------------------------------------------
------------------------------------------------------------------------
------------------------------------------------------------------------
--------------------------------------
>CporOBP_VEV85353/1-166 .1 allergen lipocalin Cav p 1 isoform 1 precursor [Cavia porcellus]
------------------------------------------------------------------------
------M-----------------------------------------------------------------
------------------------------------------------------------------------
-------------------VQ---------------I--L----------LLA-L-----------------
------------AVGL-S--------C---------------------------------------------
----------------V----------------ES-------------------------------------
------------------------SEI---------------------------N-----------------
-----GDWNTIALSADNK--------EKIEEGGPLRVYFRQ-------VDCNDDCSEIT------------F
RLY----VKLSGECKESTVIASQTPD-D-FYTVQ--------------------------------------
--------F---------AGENTF---LIVDKQEDLFTLYNT-----NVDEN-G-L----VTRGYAIIG---
------------------------------------------------------------------------
--------KR-------------DSL-------------T------------------------PEETSH--
---------FEEA----------N---------------ELKGIP-------------------------KG
NIEYL-AG---------------------------------------------------------------T
------------------------------------------D-----------------------------
------------------------------------------------------------------------
----------------------------DC-------------PE---------------------------
------------------------------------------------------------------------
------------------------------------------------------------------------
------------------------------------------------------------------------
------------------------------------------------------------------------
--------------------------------------
>CporOBP_NP_001192113/1-170 .1 lipocalin Cav p 2.0101 precursor [Cavia porcellus]
------------------------------------------------------------------------
------M-----------------------------------------------------------------
------------------------------------------------------------------------
-------------------MQ---------------I--L----------LLA-L-----------------
------------AVSL-A--------C-------------------A-------------------------
--------------DSI----------------DY-------------------------------------
------------------------SKV---------------------------P-----------------
-----GNWRTIAIAADHV--------EKIEVNGELRAYFRQ-------VDCTEGCDKIS------------I
TFY----TNTDGVCTEHTVVGARNGE-NDVYTVD--------------------------------------
--------Y---------AGENTF---QILCNSDDAFVIGSV-----NTDQN-G-Q----TTKEVAIAA---
------------------------------------------------------------------------
--------KR-------------NFL-------------T------------------------PEQEQK--
---------FQKA----------V---------------QNAGIP-------------------------LE
NIRYV-IE---------------------------------------------------------------T
------------------------------------------D-----------------------------
------------------------------------------------------------------------
----------------------------TC-------------PD---------------------------
------------------------------------------------------------------------
------------------------------------------------------------------------
------------------------------------------------------------------------
------------------------------------------------------------------------
--------------------------------------
>CporOBP_XP_005000405/1-194 .1 male-specific submandibular salivary gland protein-like [Cavia porcellus]
------------------------------------------------------------------------
------M-----------------------------------------------------------------
------------------------------------------------------------------------
-------------------VQ---------------I--L----------LLA-L-----------------
------------AVGL-S--------C---------------------------------------------
----------------V----------------DS-------------------------------------
------------------------SQI---------------------------N-----------------
-----GDWNTIALSADNK--------EKIEEGGPLRVYFRQ-------IDCNEDCSEIT------------F
RLY----VKLNGECKESTVVASQSLG-V--------------------------------------------
------------------AGQNTF---VIVDKQEDTITFFNT-----NVDEN-G-L----VTRGYVVVG---
------------------------------------------------------------------------
--------KR-------------DSL-------------T------------------------PEETLS--
---------FEEA----------N---------------EVKGIP-------------------------QE
NIEYL-AG---------------------------------------------------------------T
------------------------------------------DGN--L-SGVFTV---ALLHEFLIM-----
------------NT----------------------KIQLS-------------------------------
-------------------------FLFSC-------------TFY--------------------------
----------------------------------------------------LAK-----------------
----------KS------------------------------------------------------------
------------------------------------------------------------------------
------------------------------------------------------------------------
--------------------------------------
>CporOBP_XP_005000406/1-150 .1 female-specific lacrimal gland protein-like [Cavia porcellus]
------------------------------------------------------------------------
------M-----------------------------------------------------------------
------------------------------------------------------------------------
-------------------VQ---------------I--L----------LLA-L-----------------
------------AVGL-S--------C---------------------------------------------
----------------V----------------ES-------------------------------------
------------------------SEI---------------------------N-----------------
-----GDWNTIALSADNK--------EKIEEGGPLRVYFRQ-------VDCNDDCSEIT------------F
RLY----VKLSGECKESTVIASQRAD-G-FYTVQ--------------------------------------
--------F---------AGENTF---LIVDKQEDLFTLYNT-----NVDEN-G-L----VTRGYAIIG---
------------------------------------------------------------------------
--------NQ--------------AL-------------G------------------------GE------
---------FGVK----------E---------------ELQHVE---------------------------
------------------------------------------------------------------------
------------------------------------------------------------IHSY--------
------------------------------------------------------------------------
------------------------------------------------------------------------
------------------------------------------------------------------------
------------------------------------------------------------------------
------------------------------------------------------------------------
------------------------------------------------------------------------
--------------------------------------
>CporMUP_CAX62131/1-181 .1 allergen lipocalin Cav-p-6 precursor [Cavia porcellus]
------------------------------------------------------------------------
------------------------------------------------------------------------
------------------------------------------------------------------------
-------------------MK------------------L----------QL--L-----------------
------------CLGL-I------LLC-------------------TQ------------------------
GEG-----D-EVVRGNF----------------DA-------------------------------------
------------------------EKI---------------------------S-----------------
-----GNWYTVKEASDKR--------ETIEEGGSMRVFVES-------IEPVKDSA--------LS-----F
KFW----AHENGECKQISLICNRVA--EGVYAVE--------------------------------------
--------Y---------DGYNVF---RVAETDYKNYAIFQL-----RNFKA-E-G----SFQLLELYG---
------------------------------------------------------------------------
--------RE-------------PDV-------------S------------------------GEIKTR--
---------FEDF----------C---------------HKNGIG-------------------------EG
NIIDM------------------------------------------------------------------T
TV----------------------------------------D-----------------------------
----------------------------------------R-------------------------------
-----------------------------C------------------------------------------
----------------------------------------------------LQA-----------------
----------RGEK----------------------------------------------------------
------------------------------------------------------------------------
------------------------------------------------------------------------
--------------------------------------
>CporMUP_XP_003463869/1-181 .2 major urinary protein 20-like [Cavia porcellus]
------------------------------------------------------------------------
------------------------------------------------------------------------
------------------------------------------------------------------------
-------------------MK------------------L----------QL--L-----------------
------------CLGL-I------LLC-------------------TQ------------------------
GEG-----N-NVVTNNI----------------DP-------------------------------------
------------------------KKI---------------------------S-----------------
-----GNWYTVQLASDKR--------ETLEEGGSMRGFLES-------VEPLEDSA--------LS-----F
KFW----TYANGECQDEVLIADKRG--DGEYTFE--------------------------------------
--------Y---------DGTNTV---RIAETDYDSYMILYM-----KNFKN-G-E----KLQLLELDG---
------------------------------------------------------------------------
--------RE-------------PDV-------------S------------------------AEVKKR--
---------FEHL----------S---------------KKYGID-------------------------KE
NIIDL------------------------------------------------------------------T
KA----------------------------------------D-----------------------------
----------------------------------------R-------------------------------
-----------------------------C------------------------------------------
----------------------------------------------------LQA-----------------
----------RGEK----------------------------------------------------------
------------------------------------------------------------------------
------------------------------------------------------------------------
--------------------------------------
>CporMUP_XP_023418198/1-181 .1 allergen Fel d 4-like [Cavia porcellus]
------------------------------------------------------------------------
------------------------------------------------------------------------
------------------------------------------------------------------------
-------------------MK------------------L----------QL--L-----------------
------------CLGL-M------LLC-------------------TQ------------------------
AEG-----K-KVVRGNF----------------DL-------------------------------------
------------------------GKI---------------------------S-----------------
-----GNWYTVEAASDKR--------QTIEEGGSMRVFIES-------IEPVDNST--------SF-----F
TYW----THASGECKQFTVIVNRVA--EGVYASE--------------------------------------
--------Y---------EGYNVF---RIVETDYTNYVIFQL-----WNFKA-E-G----SFLLLQLYG---
------------------------------------------------------------------------
--------RE-------------PDV-------------S------------------------GKIKRR--
---------FEDF----------C---------------HKYGIG-------------------------EG
NIIDM------------------------------------------------------------------T
TV----------------------------------------D-----------------------------
----------------------------------------R-------------------------------
-----------------------------C------------------------------------------
----------------------------------------------------LQA-----------------
----------RGGK----------------------------------------------------------
------------------------------------------------------------------------
------------------------------------------------------------------------
--------------------------------------
>CporMUP_XP_003463871/1-181 .2 allergen Fel d 4-like [Cavia porcellus]
------------------------------------------------------------------------
------------------------------------------------------------------------
------------------------------------------------------------------------
-------------------MK------------------L----------QL--L-----------------
------------CLGL-T------LLC-------------------TQ------------------------
GEG-----D-EVVRGNF----------------DA-------------------------------------
------------------------GKI---------------------------S-----------------
-----GNWYTVEMASYKR--------ETIEEGGSLRVFVES-------IEPVEDSA--------LS-----F
TFW----AHANGECKQFSVTSNRVA--EGVYADE--------------------------------------
--------Y---------DGYNVF---RVVETDYTNYVIFQL-----WNFKA-E-G----NFQLLQLYG---
------------------------------------------------------------------------
--------RE-------------PDV-------------S------------------------GEIKTK--
---------FEDF----------C---------------HKNGIG-------------------------EG
NIIDM------------------------------------------------------------------T
TV----------------------------------------D-----------------------------
----------------------------------------R-------------------------------
-----------------------------C------------------------------------------
----------------------------------------------------LQA-----------------
----------RGGK----------------------------------------------------------
------------------------------------------------------------------------
------------------------------------------------------------------------
--------------------------------------
>CporMUP_XP_013001317/1-181 .1 allergen Fel d 4-like [Cavia porcellus]
------------------------------------------------------------------------
------------------------------------------------------------------------
------------------------------------------------------------------------
-------------------MK------------------L----------QL--L-----------------
------------CLGL-M------LLC-------------------TQ------------------------
GEG-----D-EVVRGNF----------------DL-------------------------------------
------------------------GKI---------------------------S-----------------
-----GNWYTVEAASDKR--------QTIEEGGIMRVFLES-------IEPVEDSA--------LY-----F
TFW----IHASGECKQFSFTSNRVA--EGVYTDE--------------------------------------
--------Y---------EGYNVF---RLVETDYTNYIILQL-----RNFKA-E-G----SFQLLQLYG---
------------------------------------------------------------------------
--------RE-------------PDV-------------S------------------------GEIKTK--
---------FEDF----------C---------------HKNGIG-------------------------EG
NIIDM------------------------------------------------------------------T
TV----------------------------------------D-----------------------------
----------------------------------------R-------------------------------
-----------------------------C------------------------------------------
----------------------------------------------------LQA-----------------
----------RGEK----------------------------------------------------------
------------------------------------------------------------------------
------------------------------------------------------------------------
--------------------------------------
>CporMUP_XP_013001318/1-181 .1 allergen Fel d 4-like [Cavia porcellus]
------------------------------------------------------------------------
------------------------------------------------------------------------
------------------------------------------------------------------------
-------------------MK------------------L----------QL--L-----------------
------------CLGL-M------LLC-------------------TQ------------------------
GEG-----D-EAVRGNF----------------DL-------------------------------------
------------------------EKI---------------------------S-----------------
-----GNWYTVEAASDKR--------QTIEEGGIMRVFLES-------IEPVEDSA--------LY-----F
TYW----THASGECKQFNVTSNRVA--EGVYTDE--------------------------------------
--------Y---------EGYNVF---RILDTDYTNYVILEL-----WNFKA-E-G----SFLLLQLYA---
------------------------------------------------------------------------
--------RE-------------PDV-------------S------------------------GEIKRR--
---------FEHF----------C---------------HKNGIR-------------------------EG
NIIDM------------------------------------------------------------------T
TV----------------------------------------D-----------------------------
----------------------------------------R-------------------------------
-----------------------------C------------------------------------------
----------------------------------------------------LQA-----------------
----------RGEK----------------------------------------------------------
------------------------------------------------------------------------
------------------------------------------------------------------------
--------------------------------------
>CporMUP_XP_023418197/1-279 .1 allergen Fel d 4 [Cavia porcellus]
------------------------------------------------------------------------
------------------------------------------------------------------------
------------------------------------------------------------------------
-------------------MK------------------L----------QL--L-----------------
------------CLGL-I------LLC-------------------TQ------------------------
GEG-----D-EVVRGNF----------------DA-------------------------------------
------------------------EKI---------------------------S-----------------
-----GNWYTVKEASNKR--------ETIEKGGSMRVFVES-------IEPVEDSA--------LS-----F
KFW----AHENGECKQISLICNRVA--EGVYAVE--------------------------------------
--------Y---------DGYNVF---RVAETDYKNYAIFQL-----RNFKA-E-G----SFQLLELYG---
------------------------------------------------------------------------
--------RE-------------PDV-------------S------------------------GEIKTR--
---------FEDF----------C---------------HKNGIG-------------------------EG
NIIDM------------------------------------------------------------------T
TV----------------------------------------GK----------FSSWAFFPV--CHVTEGR
EPEEGNQSPV--SPTEDSFGFSWIK-NLELLSECVLFYPCR-------------------------------
-----------------------------S------------------------------------------
----------------------------------------------------LSQ-----------------
----------QSENASECFPA---------------------------------------------------
--WILQH--------------------------------------------------------------L--
----------------FFNSATSCKFSGLRT-------------------IVLTYGSVT--------PASPD
LP------------------------------------
>CporMUP_XP_023418196/1-202 .1 allergen Fel d 4-like [Cavia porcellus]
------------------------------------------------------------------------
------------------------------------------------------------------------
------------------------------------------------------------------------
-------------------MK------------------L----------QL--L-----------------
------------CLGL-M------LLC-------------------TQ------------------------
GEG-----D-EVVRRNF----------------DA-------------------------------------
------------------------GKI---------------------------L-----------------
-----GNWYTVEEASSKR--------ETIEKGGSMRVFVES-------IEPMEDSA--------LS-----F
TYW----TNASGECKQFSVISNKVA--DGVYVAE--------------------------------------
--------Y---------DGYNVF---RIVETDYTNYVMFQL-----WNFKA-E-G----NFQLLQLYA---
------------------------------------------------------------------------
--------RE-------------PDV-------------S------------------------GEIKRR--
---------FEHF----------C---------------HKNGIG-------------------------EG
NIIDM------------------------------------------------------------------T
TV----------------------------------------GK----------FSSWAFFSSMPCH-----
----------------------------------------R-------------------------------
-----------------------------R------------------------------------------
----------------------------------------------------ERA-----------------
----------RGGKSVPCVPT---------------------------------------------------
------------------------------------------------------------------------
------------------------------------------------------------------------
--------------------------------------
>CporMUP_XP_003473028/1-238 .1 epididymal-specific lipocalin-9 [Cavia porcellus]
------------------------------------------------------------------------
------------------------------------------------------------------------
------------------------------------------------------------------------
-------------------MA------------------L----------LL--L-----------------
------------GLVL-S------LAS-------------------AQ------------------------
EFH-----SEEIVDQDF----------------NM-------------------------------------
------------------------ARV---------------------------E-----------------
-----GSWFLISLASNNM--------TRIGVTGDLQLYIRD-------IKFL-DGN--------LK-----F
SFR----FMLQGQCEPVTVLCKKTQR-NGEFSIA--------------------------------------
--------Y---------EGENKV---LVLETNYWMYVIFYL-----RNIQN-G-I----ETRVLALYG---
------------------------------------------------------------------------
--------RI-------------PTL-------------S------------------------RPYLDR--
---------FKMA----------Y---------------SKYGMH-------------------------PS
NAIDM------------------------------------------------------------------A
QK----------------------------------------GFSGTQIERMVAKLLWTLWPDFLLTL----
-------KPVFLQPPG-------MG-AQSLNI--------RALS--------QCSGHPADSKVLWDA-----
--------------------------PVDC------------------------------------------
------------------------------------------------------------------------
------------------------------------------------------------------------
------------------------------------------------------------------------
------------------------------------------------------------------------
--------------------------------------
>CporVEG_XP_013008777/1-176 .1 lipocalin-1 [Cavia porcellus]
------------------------------------------------------------------------
------------------------------------------------------------------------
------------------------------------------------------------------------
-------------------MK---------------T--L----------ILT-I-----------------
------------SLVL-I----------------------------ASLQ----------------------
AED-----LPVEQEETQ----------------T--------------------------------------
--------------------------V---------------------------S-----------------
-----ETWYLKAVATDKP-----FPAKT-----SVSVTPMT-------IKILEGGN--------VELK---L
TMLAR------GRCHNLNITLEKTDE-PGKYTA---------------------------------------
--------F---------RGNRVV---LVTPSSMQDHYIFYS-----EDKWP-R-H----RRRMVQLIG---
------------------------------------------------------------------------
--------KD-------------PEA-------------H------------------------QEALAD--
---------FKTV----------V---------------ESRGLH-------------------------LD
SIFIP-KQ---------------------------------------------------------------S
------------------------------------------E-----------------------------
------------------------------------------------------------------------
----------------------------TCS------------PGSA-------------------------
------------------------------------------------------------------------
------------------------------------------------------------------------
------------------------------------------------------------------------
------------------------------------------------------------------------
--------------------------------------
>CporOBP_XP_005004174/1-190 .1 odorant-binding protein 2b-like [Cavia porcellus]
------------------------------------------------------------------------
------------------------------------------------------------------------
------------------------------------------------------------------------
-----------------MEIK---------------T--L----------LLTLL-----------------
------------LFRV-A----------------------------AALP----------------------
AEG-----PLSFLSEEL----------------N--------------------------------------
--------------------------V---------------------------T-----------------
-----GTWHLKGMVASKS-----LSEED----KPRKVFPIM-------MMVLEGGD--------VEAK---I
TYIKM------GRCHEEKVLLRKAKE-PGEYSA---------------------------------------
--------Y---------QGKMSI---HIEALSVRDHCFFYT-----EHLSH-G-T----TIRVGSLVG---
------------------------------------------------------------------------
--------RT-------------PEE-------------N------------------------PEALEE--
---------FKKF----------T---------------QHKGLP-------------------------QE
DIFIP-EQ---------------------------------------------------------------K
------------------------------------------G-----------------------------
------------------------------------------------------------------------
----------------------------ETPLGQAGVVTSGVGPA---------------------------
------------------------------------------------------------------------
------------------------------------------------------------------------
------------------------------------------------------------------------
------------------------------------------------------------------------
--------------------------------------
>CporOBP_XP_023421307/1-209 .1 odorant-binding protein 2a-like [Cavia porcellus]
------------------------------------------------------------------------
------------------------------------------------------------------------
------------------------------------------------------------------------
-------------------MK---------------T--L----------LLTLL-----------------
------------VLGL-V----------------------------AMLQ----------------------
AQD-----PLSFWPEQQ----------------N--------------------------------------
--------------------------F---------------------------T-----------------
-----GTWYVKAAAANKT-----PPERK----KPWRVSPMM-------VTALEGGN--------WEAK---V
TFMKK------GQCHEKKIVIQKTEE-PGKYSA---------------------------------------
--------L---------QGKKLI---YVEELPVKDHYAFYC-----EDQGR-G-K----TFVMGKLLG---
------------------------------------------------------------------------
--------RT-------------PEE-------------N------------------------LEALEE--
---------FKKF----------M---------------RRKGLP-------------------------QD
NIVIP-EQ---------------------------------------------------------------K
------------------------------------------D-----------------------------
------------------------------------------------------------------------
--------------------------ATATS------------LKKQQ------------------------
---------------------------------------------------RSHPNVTEI------------
---------KEGPSPLLTPPVSPKPSEL--------------------------------------------
------------------------------------------------------------------------
------------------------------------------------------------------------
--------------------------------------
>CporOBP_XP_023422064/1-224 .1 odorant-binding protein 2b [Cavia porcellus]
------------------------------------------------------------------------
------------------------------------------------------------------------
------------------------------------------------------------------------
-------------------MK---------------T--L----------LLTVV-----------------
------------LLGL-V----------------------------AALQ----------------------
AQD-----PLSLQPEEP----------------DV---------RLG--GGGLEWGAVQL-AC---------
-----------GVQPGLHGAHVRLLQL---------------------------T-----------------
-----GTWYTKAIVSNMT-----LLEGK----MFKVAFPLT-------VTAREGGN--------LEAR---T
TLMIK------GQCHTKEILMLKTEE-PGKYSA---------------------------------------
--------F---------EGKKLI---SVEELPVQDHYIFYC-----EKLGP-K-R----TFGVGKLMG---
------------------------------------------------------------------------
--------RT-------------PEE-------------N------------------------PEALEE--
---------FRKF----------V---------------QRKGLL-------------------------QE
KIIIP-KQ---------------------------------------------------------------R
------------------------------------------V-----------------------------
------------------------------------------------------------------------
----------------------------TVS------------TQGQR------------------------
------------------------------------------------------------------------
-----------SPWVLLTEGLGWV------------------------------------------------
------------------------------------------------------------------------
------------------------------------------------------------------------
--------------------------------------
>AimelSAL_XP_019662189/1-183 .2 allergen Fel d 4 [Ailuropoda melanoleuca]
------------------------------------------------------------------------
------------------------------------------------------------------------
------------------------------------------------------------------------
-------------------MK------------------L----------LV--L-----------------
------------CLGL-I------LVC-------------------AH------------------------
EEG-----N-D-VRRNF----------------DV-------------------------------------
------------------------SKI---------------------------S-----------------
-----GYWYSVLLASDVR--------EKTEENSSMRVFVNH-------IEVLSNSS--------LL-----F
NMH----IKVDGKCTEIALVSDKTEK-DGEYSVE--------------------------------------
--------Y---------DGYNVF---RIVETDYTDYIIFHL-----VNFKE-K-D----SFQMMELSA---
------------------------------------------------------------------------
--------RE-------------PDT-------------S------------------------EEVRKR--
---------FVEY----------C---------------QKHGIV-------------------------KE
NIFDL------------------------------------------------------------------T
EV----------------------------------------D-----------------------------
----------------------------------------R-------------------------------
-----------------------------C------------------------------------------
----------------------------------------------------LQA-----------------
----------RGSEKA--------------------------------------------------------
------------------------------------------------------------------------
------------------------------------------------------------------------
--------------------------------------
>AimelSAL_EFB22695/1-173 .1 hypothetical protein PANDA_014068, partial [Ailuropoda melanoleuca]
------------------------------------------------------------------------
------------------------------------------------------------------------
------------------------------------------------------------------------
-------------------MA------------------L----------LL--L-----------------
------------GLGL-S------LVS-------------------AQ------------------------
EFN-----PRAVVRKNY----------------DM-------------------------------------
------------------------AKV---------------------------S-----------------
-----GVWYSVSMASDDM--------KRIEENGDLRVFIRK-------IESLRDGG--------LK-----F
HFY----FMVQGECVQVAVVCDRTDK-DGEYAIS--------------------------------------
--------Y---------EGDNKV---WLSETDYTLYITFHL-----RNIRN-G-T----ETNVLALYG---
------------------------------------------------------------------------
--------RV-------------QDL-------------S------------------------PSFLKR--
---------FEKV----------C---------------RKYGLG-------------------------PQ
NIISL------------------------------------------------------------------S
NQ----------------------------------------------------------------------
------------------------------------------------------------------------
------------------------------------------------------------------------
------------------------------------------------------------------------
------------------------------------------------------------------------
------------------------------------------------------------------------
------------------------------------------------------------------------
--------------------------------------
>AimelSAL_XP_034520691/1-254 .1 uncharacterized protein LOC100465175 [Ailuropoda melanoleuca]
------------------------------------------------------------------------
------------------------------------------------------------------------
------------------------------------------------------------------------
-------------------MA------------------L----------LL--L-----------------
------------GLGL-S------LVS-------------------AQ------------------------
EFN-----PRAVVRKNY----------------DM-------------------------------------
------------------------AKV---------------------------S-----------------
-----GVWYSVSMASDDM--------KRIEENGDLRVFIRK-------IESLRDGG--------LK-----F
HFY----FMVQGECVQVAVVCDRTDK-DGEYAIS--------------------------------------
--------Y---------EGDNKV---WLSETDYTLYITFHL-----RNIRN-G-T----ETNVLALYG---
------------------------------------------------------------------------
--------TTTWPLPSAGGGRPGPSG-------------T------------------------PS------
-----------SE----------N---------------RPYPVGLWPHTEAATCQSTHGQVTWWSVGDPPR
GTAPV------------------------------------------------------------------S
AQ----------------------------------------GTPL--------------------------
------------------------------QP--------RHCP---------SPPETSSAHCPEPA-----
-----------------------ARHPSPC------------------------------------------
----------------------------------------------------CS------------------
--------VLR-------------------------------------------------------------
------------------------------------------------------------------------
-------------------TGAGPE---------------------------------------SQLPEEI-
--------------------------------------
>AimelVEG_AEFB22690/1-130 .1 hypothetical protein PANDA_014062, partial [Ailuropoda melanoleuca]
------------------------------------------------------------------------
------------------------------------------------------------------------
------------------------------------------------------------------------
------------------------------------------------------------------------
------------------------------------------------------------------------
------------------------------------------------------------------------
--------------------------V---------------------------S-----------------
-----GKWYLKAMTADQE-----VPENK-----PESVTPMT-------LTALEGGN--------LEAK---I
TMLLN------GQCQDMKVVLQKTSE-PGKYKA---------------------------------------
--------Y---------NGQRLV---HIEPSRVKDHYILYC-----EGELH-G-K----QIRMAKLVG---
------------------------------------------------------------------------
--------RD-------------PEN-------------N------------------------QEALEN--
---------FQEF----------A---------------RAKRLK-------------------------LE
------------------------------------------------------------------------
------------------------------------------------------------------------
------------------------------------------------------------------------
------------------------------------------------------------------------
------------------------------------------------------------------------
------------------------------------------------------------------------
------------------------------------------------------------------------
------------------------------------------------------------------------
--------------------------------------
>FcatLCN9_XP_023099157/1-143 .1 LOW QUALITY PROTEIN: epididymal-specific lipocalin-9 [Felis catus]
------------------------------------------------------------------------
------------------------------------------------------------------------
------------------------------------------------------------------------
-------------------MA------------------L----------FL--L-----------------
------------TLGL-S------LXS-------------------AQ------------------------
ELN-----PQAIVQKNY----------------NM-------------------------------------
------------------------AKV---------------------------S-----------------
-----GIWYPVSMASDDI--------KRIEENGDLRVFIRN-------IESLEDGR--------LR-----F
HFR----TMVHGECEHVAMVCEKAER-DGEYSIS--------------------------------------
--------H---------EGDNTV---LLSETDYRQYIIFHL-----RNIRN-G-T----QTTVLALY----
------------------------------------------------------------------------
------------------------------------------------------------------------
------------------------------------------------------------------------
------------------------------------------------------------------------
------------------------------------------------------------------------
------------------------------------------------------------------------
----------------------------GT------------------------------------------
----------------------------------------------------AS------------------
------------------------------------------------------------------------
------------------------------------------------------------------------
------------------------------------------------------------------------
--------------------------------------
>FcatSAL_NP_001009233/1-186 .1 allergen Fel d 4 precursor [Felis catus]
------------------------------------------------------------------------
------------------------------------------------------------------------
------------------------------------------------------------------------
-------------------MK------------------L----------LL--L-----------------
------------CLGL-I------LVC-------------------AH------------------------
EEE-----N-V-VRSNI----------------DI-------------------------------------
------------------------SKI---------------------------S-----------------
-----GEWYSILLASDVK--------EKIEENGSMRVFVEH-------IKALDNSS--------LS-----F
VFH----TKENGKCTEIFLVADKT-K-DGVYTVV--------------------------------------
--------Y---------DGYNVF---SIVETVYDEYILLHL-----LNFDK-T-R----PFQLVEFYA---
------------------------------------------------------------------------
--------RE-------------PDV-------------S------------------------QKLKEK--
---------FVKY----------C---------------QEHGIV---------------------------
NILDL------------------------------------------------------------------T
EV----------------------------------------D-----------------------------
----------------------------------------R-------------------------------
-----------------------------C------------------------------------------
----------------------------------------------------LQA-----------------
----------RGSEVAQDS-----------------------------------------------------
------------------------------------------------------------------------
-------------------SVE--------------------------------------------------
--------------------------------------
>FcatVEG_NP_001191706/1-180 .1 Fel d 7 allergen precursor [Felis catus]
------------------------------------------------------------------------
------------------------------------------------------------------------
------------------------------------------------------------------------
-------------------MK---------------A--L----------LLA-V-----------------
------------GLSL-I----------------------------TVLQ----------------------
AQD-----PPASGEDTM----------------A--------------------------------------
--------------------------M---------------------------S-----------------
-----GKWYLKAMITDRE-----TSWKK-----PELVTPMT-------LTVLEGGN--------LKAE---T
TLLTN------GQCKEVELILEKTSE-PKKYTT---------------------------------------
--------Y---------GGKRVV---YIEPTEVKDHYIFYC-----EGEMQ-G-E----QARMAKLVG---
------------------------------------------------------------------------
--------RD-------------PES-------------N------------------------EEALEN--
---------FREF----------L---------------RAKGFN-------------------------QE
-IFSP-KQ---------------------------------------------------------------S
------------------------------------------D-----------------------------
------------------------------------------------------------------------
----------------------------TCP------------PGTDQ------------------------
-----------------------------------------------------EPEV---------------
------------------------------------------------------------------------
------------------------------------------------------------------------
------------------------------------------------------------------------
--------------------------------------
>SsurLCN9_XP_029776860/1-274 .1 epididymal-specific lipocalin-9 [Suricata suricatta]
------------------------------------------------------------------------
------MKCLFA------------------------------------------------------------
-----DGMRSSGDGSEIRRGDARQTCCLTRRRRRHRAPDRQGRTGPFHGVSCVHVEDGSGGQAVPGAEGQKP
QGRRGHKGRGPRARPPPETTA------------------L----------LL--L-----------------
------------TLQL-S------RVS-------------------AQ------------------------
ELS-----PRAVVQKNY----------------NM-------------------------------------
------------------------TKV---------------------------S-----------------
-----GTWDSVSTASDDM--------KRIEENRDLRLFIQN-------IESLQDGE--------LR------
---------VHEECEHVAVVCKRTGK-EGEYSIY--------------------------------------
--------Y---------EGDNAV---LLSETDYRLYATFYL-----RNIRN-G-T----ETTVLALYG---
------------------------------------------------------------------------
--------RV-------------PDL-------------R------------------------PSFLDR--
---------FESV----------C---------------RKHGLG-------------------------PQ
NTVSL------------------------------------------------------------------S
DQ----------------------------------------GS----------------------------
----------------------------RGHS--------R-------------------------------
--------------------------PPAC------------------------------------------
----------------------------------------------------RT------------------
------------------------------------------------------------------------
------------------------------------------------------------------------
-------------------TG---------------------------------------------------
--------------------------------------
>SsurSAL_XP_029776726/1-189 .1 allergen Fel d 4-like [Suricata suricatta]
------------------------------------------------------------------------
------------------------------------------------------------------------
------------------------------------------------------------------------
-------------------MK------------------L----------LL--L-----------------
------------CVGL-S------LVC-------------------AH------------------------
AEG-----D-V-VRSNI----------------DI-------------------------------------
------------------------SKI---------------------------S-----------------
-----GEWYSILVASDAR--------EKIEDGGSMRVFIEH-------IEALENSS--------LL-----F
VFH----VQENGKCIQLTLVADQTEE-DGVYSVG--------------------------------------
--------Y---------DGHNVF---RIVETDYGTYIIFYL-----TNFSK-N-K----TFRLIELYG---
------------------------------------------------------------------------
--------RE-------------PDV-------------S------------------------PKLKEH--
---------FVKY----------C---------------QEHGIA-------------------------KE
NMIDL------------------------------------------------------------------T
KV----------------------------------------D-----------------------------
----------------------------------------R-------------------------------
-----------------------------C------------------------------------------
----------------------------------------------------LQA-----------------
----------RGSEGAQAS-----------------------------------------------------
------------------------------------------------------------------------
-------------------SAE--------------------------------------------------
--------------------------------------
>SsurVEG_XP_029775840/1-180 .1 major allergen Can f 1-like [Suricata suricatta]
------------------------------------------------------------------------
------------------------------------------------------------------------
------------------------------------------------------------------------
-------------------MK---------------A--L----------LLT-V-----------------
------------GLGL-V----------------------------AILQ----------------------
AQD-----PPASGGDTP----------------D--------------------------------------
--------------------------V---------------------------S-----------------
-----GKWYLKAMTSDQA-----MSE-K-----LESVTPMT-------FTVLEGGD--------LNIL---I
TFQIN------GQCKKKTLVLKKTSE-PGKYTA---------------------------------------
--------Y---------EGKRVV---YIKQAQVPDHYILYC-----EGEYH-G-Q----QIRMAKLVG---
------------------------------------------------------------------------
--------RD-------------PEN-------------N------------------------EKALEG--
---------FQKF----------S---------------KAKGLL-------------------------DQ
EIFIP-KQ---------------------------------------------------------------I
------------------------------------------D-----------------------------
------------------------------------------------------------------------
----------------------------TCS------------PGGDH------------------------
-----------------------------------------------------EPQA---------------
------------------------------------------------------------------------
------------------------------------------------------------------------
------------------------------------------------------------------------
--------------------------------------
>HsapLCN9_EAW88172/1-267 .1 lipocalin 9, isoform CRA_a, partial [Homo sapiens]
------------------------------------------------------------------------
------------------------------------------------------------------------
------------------------------------------------------------------------
-------------------MA------------------L----------LL--L-----------------
------------SLGL-S------LIA-------------------AQ------------------------
EFD-----PHTVMQRNY----------------NV-------------------------------------
------------------------ARV---------------------------S-----------------
-----GVWYSIFMASDDL--------NRIKENGDLRVFVRN-------IEHLKNGS--------LI-----F
DFE----YMVQGECVAVVVVCEKTEK-NGEYSIN--------------------------------------
--------Y---------EGQNTV---AVSETDYRLFITFHL-----QNFRN-G-T----ETHTLALY----
------------------------------------------------------------------------
------------------------------------------------------------------------
-----------ET----------C---------------EKYGLG-------------------------SQ
NIIDL------------------------------------------------------------------T
NK----------------------------------------EP----------------------------
-----------------------------EPP--------RDTPLKAPLHFCTRVPEGKGVDVP------VV
RGGPKMRR----CE-------------NDC------------------------------------------
----------------------------------------------------ICMMLSKS------------
-------QNRR-------------------------------------------------------------
-------------------------------------------------------------------GGH--
---------------ESVISRGYKWK-------------------------------------VGIQPERGT
RRGPGDDGTSCTVTLAVDM--------TLHVQQKCGSV
>HsapSAL_EAW50553/1-181 .1 hCG1795014, partial [Homo sapiens]
------------------------------------------------------------------------
------------------------------------------------------------------------
------------------------------------------------------------------------
-------------------MM------------------L----------LL--L-----------------
------------CLGL-T------LVC-------------------AQ------------------------
EEE-----NNDAVTSNF----------------DL-------------------------------------
------------------------SKI---------------------------S-----------------
-----GEWYSVLLASDCR--------EKIEEDGSMRVFVKH-------IDYLGNSS--------LT-----F
KL--------NGNCTEINLACKPTEK-NAICSTD--------------------------------------
--------Y---------NGLNVI---DILETDYDNYIYFYN-----KNIKN-G-E----TFLMLELYV---
------------------------------------------------------------------------
--------RT-------------PDV-------------S------------------------SQLKER--
---------FVKY----------C---------------EEHGID-------------------------KE
NIFDL------------------------------------------------------------------T
KV----------------------------------------D-----------------------------
----------------------------------------R-------------------------------
-----------------------------C------------------------------------------
----------------------------------------------------LQA-----------------
----------RDEGAA--------------------------------------------------------
------------------------------------------------------------------------
------------------------------------------------------------------------
--------------------------------------
>HsapLCN9_EAW88173/1-172 .1 lipocalin 9, isoform CRA_b, partial [Homo sapiens]
------------------------------------------------------------------------
------------------------------------------------------------------------
------------------------------------------------------------------------
-------------------MA------------------L----------LL--L-----------------
------------SLGL-S------LIA-------------------AQ------------------------
EFD-----PHTVMQRNY----------------NV-------------------------------------
------------------------ARV---------------------------S-----------------
-----GVWYSIFMASDDL--------NRIKENGDLRVFVRN-------IEHLKNGS--------LI-----F
DFE----YMVQGECVAVVVVCEKTEK-NGEYSIN--------------------------------------
--------Y---------EGQNTV---AVSETDYRLFITFHL-----QNFRN-G-T----ETHTLALYG---
------------------------------------------------------------------------
--------T--------------SAL-------------E------------------------PSFLSR--
---------FEET----------C---------------EKYGLG-------------------------SQ
NIIDL------------------------------------------------------------------T
NK----------------------------------------------------------------------
------------------------------------------------------------------------
------------------------------------------------------------------------
------------------------------------------------------------------------
------------------------------------------------------------------------
------------------------------------------------------------------------
------------------------------------------------------------------------
--------------------------------------
>HsapLCN9_NP_001001676/1-176 .1 epididymal-specific lipocalin-9 precursor [Homo sapiens]
------------------------------------------------------------------------
------------------------------------------------------------------------
------------------------------------------------------------------------
-------------------MA------------------L----------LL--L-----------------
------------SLGL-S------LIA-------------------AQ------------------------
EFD-----PHTVMQRNY----------------NV-------------------------------------
------------------------ARV---------------------------S-----------------
-----GVWYSIFMASDDL--------NRIKENGDLRVFVRN-------IEHLKNGS--------LI-----F
DFE----YMVQGECVAVVVVCEKTEK-NGEYSIN--------------------------------------
--------Y---------EGQNTV---AVSETDYRLFITFHL-----QNFRN-G-T----ETHTLALY----
------------------------------------------------------------------------
------------------------------------------------------------------------
-----------ET----------C---------------EKYGLG-------------------------SQ
NIIDL------------------------------------------------------------------T
NK----------------------------------------DPCYSK------------------------
--------------------------HYRSPP--------R-------------------------------
---PPMR-----------------------------------------------------------------
------------------------------------------------------------------------
------------------------------------------------------------------------
------------------------------------------------------------------------
------------------------W-----------------------------------------------
--------------------------------------
>HsapOBP_CAJ32623/1-156 .1 putative odorant-binding protein 2c precursor, partial [Homo sapiens]
------------------------------------------------------------------------
------------------------------------------------------------------------
------------------------------------------------------------------------
------------------------------------------------------------------------
------------------------------------------------------------------------
--------ALSFTLEEE----------------D--------------------------------------
--------------------------I---------------------------T-----------------
-----GTWYVKAMVVDKD-----FPEDR----RPRKVSPVK-------VTALGGGK--------LEAT---F
TFMRE------DRCIQKKILMRKTEE-PGKFSA---------------------------------------
--------Y---------GGRKLM---YLQELPRRDHYIFYC-----KDQRR-G-G----LRYMGKLVG---
------------------------------------------------------------------------
--------RN-------------PNT-------------N------------------------LEALEE--
---------FKKL----------V---------------QRKGLS-------------------------EE
DIFTP-LQ---------------------------------------------------------------T
------------------------------------------GS----------------------------
------------------------------------------------------------------------
-----------------------------CV------------LEH--------------------------
------------------------------------------------------------------------
------------------------------------------------------------------------
------------------------------------------------------------------------
------------------------------------------------------------------------
--------------------------------------
>HsapOBP_NP_001275916/1-170 .1 odorant-binding protein 2b precursor [Homo sapiens]
------------------------------------------------------------------------
------------------------------------------------------------------------
------------------------------------------------------------------------
-------------------MK---------------T--L----------FLG-V-----------------
------------TLGL-A----------------------------A-------------------------
--------ALSFTLEEE----------------D--------------------------------------
--------------------------I---------------------------T-----------------
-----GTWYVKAMVVDKD-----FPEDR----RPRKVSPVK-------VTALGGGK--------LEAT---F
TFMRE------DRCIQKKILMRKTEE-PGKYSA---------------------------------------
--------Y---------GGRKLM---YLQELPRRDHYIFYC-----KDQHH-G-G----LLHMGKLVG---
------------------------------------------------------------------------
--------RN-------------SDT-------------N------------------------REALEE--
---------FKKL----------V---------------QRKGLS-------------------------EE
DIFTP-LQ---------------------------------------------------------------T
------------------------------------------GS----------------------------
------------------------------------------------------------------------
-----------------------------CV------------PEH--------------------------
------------------------------------------------------------------------
------------------------------------------------------------------------
------------------------------------------------------------------------
------------------------------------------------------------------------
--------------------------------------
>HsapOBP_NP_055397/1-170 .1 odorant-binding protein 2a isoform alpha precursor [Homo sapiens]
------------------------------------------------------------------------
------------------------------------------------------------------------
------------------------------------------------------------------------
-------------------MK---------------T--L----------FLG-V-----------------
------------TLGL-A----------------------------A-------------------------
--------ALSFTLEEE----------------D--------------------------------------
--------------------------I---------------------------T-----------------
-----GTWYVKAMVVDKD-----FPEDR----RPRKVSPVK-------VTALGGGN--------LEAT---F
TFMRE------DRCIQKKILMRKTEE-PGKFSA---------------------------------------
--------Y---------GGRKLI---YLQELPGTDDYVFYC-----KDQRR-G-G----LRYMGKLVG---
------------------------------------------------------------------------
--------RN-------------PNT-------------N------------------------LEALEE--
---------FKKL----------V---------------QHKGLS-------------------------EE
DIFMP-LQ---------------------------------------------------------------T
------------------------------------------GS----------------------------
------------------------------------------------------------------------
-----------------------------CV------------LEH--------------------------
------------------------------------------------------------------------
------------------------------------------------------------------------
------------------------------------------------------------------------
------------------------------------------------------------------------
--------------------------------------
>HsapVEG_1XKI_A/1-162 Chain A, Von Ebner's Gland Protein [Homo sapiens]
------------------------------------------------------------------------
------------------------------------------------------------------------
------------------------------------------------------------------------
------------------------------------------------------------------------
------------------------------------------------------------------------
----------ASDEEIQ----------------D--------------------------------------
--------------------------V---------------------------S-----------------
-----GTWYLKAMTVDRE-----FPEMN-----LESVTPMT-------LTTLEGGN--------LEAK---V
TMLIS------GRCQEVKAVLEKTDE-PGKYTA---------------------------------------
--------D---------GGKHVA---YIIRSHVKDHYIFYS-----EGELH-G-K----PVRGVKLVG---
------------------------------------------------------------------------
--------RD-------------PKN-------------N------------------------LEALED--
---------FEKA----------A---------------GARGLS-------------------------TE
SILIP-RQ---------------------------------------------------------------S
------------------------------------------E-----------------------------
------------------------------------------------------------------------
----------------------------TCS------------PGSAW------------------------
-------------------------------------------------------------------SHPQF
EK----------------------------------------------------------------------
------------------------------------------------------------------------
------------------------------------------------------------------------
--------------------------------------
>HsapVEG_NP_001239546/1-176 .1 lipocalin-1 isoform 1 precursor [Homo sapiens]
------------------------------------------------------------------------
------------------------------------------------------------------------
------------------------------------------------------------------------
-------------------MK---------------P--L----------LLA-V-----------------
------------SLGL-I----------------------------AALQ----------------------
AHH-----LLASDEEIQ----------------D--------------------------------------
--------------------------V---------------------------S-----------------
-----GTWYLKAMTVDRE-----FPEMN-----LESVTPMT-------LTTLEGGN--------LEAK---V
TMLIS------GRCQEVKAVLEKTDE-PGKYTA---------------------------------------
--------D---------GGKHVA---YIIRSHVKDHYIFYC-----EGELH-G-K----PVRGVKLVG---
------------------------------------------------------------------------
--------RD-------------PKN-------------N------------------------LEALED--
---------FEKA----------A---------------GARGLS-------------------------TE
SILIP-RQ---------------------------------------------------------------S
------------------------------------------E-----------------------------
------------------------------------------------------------------------
----------------------------TCS------------PGSD-------------------------
------------------------------------------------------------------------
------------------------------------------------------------------------
------------------------------------------------------------------------
------------------------------------------------------------------------
--------------------------------------
>HsapVEG_EAW88053/1-176 .1 hCG201503 [Homo sapiens]
------------------------------------------------------------------------
------------------------------------------------------------------------
------------------------------------------------------------------------
-------------------MK---------------P--L----------LLA-I-----------------
------------SLSL-I----------------------------AALQ----------------------
AHH-----LLASDEEIQ----------------D--------------------------------------
--------------------------V---------------------------S-----------------
-----GTWYLKAMTVDRE-----LPEMN-----LESVTPMT-------LTILEGGN--------LEAK---A
TMLIS------GQCQEVKVVLEKTDE-PGKYTA---------------------------------------
--------N---------RGKHVA---YIIRSHVKDHYIFYC-----EGELH-G-K----PIRGAKLVG---
------------------------------------------------------------------------
--------RD-------------PEN-------------N------------------------LEALED--
---------FEKA----------A---------------GARGLS-------------------------TE
SILIP-RQ---------------------------------------------------------------S
------------------------------------------E-----------------------------
------------------------------------------------------------------------
----------------------------TCS------------PGSD-------------------------
------------------------------------------------------------------------
------------------------------------------------------------------------
------------------------------------------------------------------------
------------------------------------------------------------------------
--------------------------------------
>HsapVEG_4QAF_A/1-152 Chain A, Lipocalin-1 [Homo sapiens]
------------------------------------------------------------------------
------------------------------------------------------------------------
------------------------------------------------------------------------
------------------------------------------------------------------------
------------------------------------------------------------------------
----------ASDEEIQ----------------D--------------------------------------
--------------------------V---------------------------S-----------------
-----GTWYLKAMTVDVG-----ALRCL-----AGSVIPTT-------LTTLEGGN--------LEAK---V
TMHIK------GRSQEVKAVLSKTDE-PGIYTA---------------------------------------
--------I---------GGIHVA---KIGRSHVKDHYIFYS-----EGCLS-G-V----PVPGVWLVG---
------------------------------------------------------------------------
--------RD-------------PKN-------------N------------------------LEALED--
---------FEKA----------A---------------GARGLS-------------------------TE
SILIP-RQ---------------------------------------------------------------S
------------------------------------------E-----------------------------
------------------------------------------------------------------------
----------------------------TSS------------PG---------------------------
------------------------------------------------------------------------
[truncated: 41,589 more chars]
